# Supplementary material for: Evolutionary Relationships Between Dysregulated Genes in Oral Squamous Cell Carcinoma and Oral Microbiota
Source: Front Cell Infect Microbiol. 2022 Jul 13;12:931011. doi: 10.3389/fcimb.2022.931011 (PMC9328420; doi:10.3389/fcimb.2022.931011)
Supplement: Supplementary Table 1 — The DEGs in GSE138206 dataset were identified by limma packages. [file DataSheet_1.csv]

symbol	logFC	t	P.Value	adj.P.Val	B
CRISP3	6.319040124	4.651765349	0.000171415	0.002654581	0.847090193
TMPRSS11B	5.94506859	4.980813285	8.16E-05	0.00171881	1.566640711
WIF1	4.941336465	4.23661182	0.00044139	0.004671318	-0.068046594
CRNN	4.915987277	3.852559305	0.001063406	0.008146309	-0.915196343
MAL	4.902127058	4.101037293	0.000601955	0.005640639	-0.367450777
TGM3	4.833815017	4.443296903	0.000275342	0.003523076	0.388172765
ALOX12	4.682061579	4.92642574	9.22E-05	0.001843326	1.448223808
FAM3B	4.637218987	5.60592054	2.05E-05	0.000816258	2.908069329
RHCG	4.618253327	3.692683743	0.001532928	0.010193083	-1.266021349
CYP3A4	4.081115667	4.743828349	0.000139163	0.002349352	1.0491066
CYP3A5	4.051453143	4.668700419	0.000164959	0.002584522	0.884285906
CAPN14	3.994732878	4.483512412	0.000251239	0.0033518	0.476830558
RPTN	3.905970206	2.74109845	0.012936781	0.041690333	-3.281344215
GPRIN3	3.82866352	5.043635637	7.09E-05	0.0015889	1.703129153
KRT76	3.82806497	3.265358215	0.004047168	0.019066713	-2.191238428
KRT78	3.808875773	4.400501891	0.000303562	0.003762852	0.293777258
SNORA68	3.796410791	4.970056564	8.36E-05	0.001736203	1.543238581
ENDOU	3.788770015	4.974921687	8.27E-05	0.001735863	1.553824188
GYS2	3.708503106	5.016791642	7.53E-05	0.001640563	1.644847215
PTN	3.708219361	7.636995663	3.19E-07	0.000118241	6.91975281
SCIN	3.581724732	5.464518272	2.79E-05	0.00096005	2.608167194
KRT13	3.576551676	2.675706967	0.014901991	0.046180039	-3.41219453
PAX9	3.549960757	5.190112004	5.11E-05	0.001320757	2.020045131
SERPINB11	3.443844066	4.216719094	0.000461936	0.004826888	-0.111981857
SFTA2	3.369420129	4.667228098	0.000165511	0.002586155	0.881052732
AADAC	3.246013574	3.439252673	0.00273078	0.014672115	-1.81752992
CYP4B1	3.190964869	5.705495712	1.65E-05	0.000716416	3.117868419
TYRP1	3.19015566	3.04786105	0.006588625	0.026687655	-2.651228751
TMPRSS11D	3.136220292	3.848012392	0.001074533	0.008191687	-0.925196219
DAPL1	3.134223767	3.51040558	0.002323027	0.013274139	-1.663402056
ADH7	3.124085475	3.520689117	0.002269295	0.013045513	-1.641075525
TSPAN8	3.103141313	4.910724676	9.55E-05	0.001888772	1.41399623
FAM3D	3.079877779	5.653816338	1.85E-05	0.000759522	3.009129986
GBP6	3.077207597	3.376799485	0.003146231	0.016304932	-1.95226433
CEACAM7	3.067529166	4.137783942	0.000553385	0.005418442	-0.286311895
CLCA4	3.045086977	2.787460959	0.011695981	0.039029992	-3.18776924
SPINK5	3.022336636	3.582888389	0.00196951	0.011771079	-1.505783298
EPIST	3.018997402	4.067185599	0.000650472	0.005928919	-0.442179527
PCDH20	3.01847562	7.940785568	1.80E-07	9.42E-05	7.467904118
CTTNBP2	2.981108921	6.156531089	6.29E-06	0.000408044	4.052639022
A2ML1	2.971626142	3.376726354	0.003146752	0.016304932	-1.952421779
SAMD5	2.964383777	4.939048948	8.96E-05	0.001826586	1.475728363
SLURP1	2.952411139	3.058936213	0.006428134	0.026284389	-2.628039578
ILF3	2.936990848	5.622729991	1.97E-05	0.000797012	2.943568177
TMPRSS11E	2.930508368	3.055237712	0.006481303	0.026433137	-2.635786529
ALDH1A1	2.923177963	4.827348854	0.000115246	0.00209741	1.231942898
EPHX3	2.910491044	4.063785668	0.000655557	0.00595677	-0.449683814
ALDH3A1	2.90597088	4.495528617	0.000244459	0.003296265	0.503310952
SERPINB13	2.86615658	3.019565253	0.007016503	0.027597076	-2.710349014
KRT4	2.863713438	2.974900274	0.007747178	0.029548141	-2.803291626
SMIM5	2.848269999	4.633796476	0.000178544	0.002715678	0.807607914
TGM1	2.836294066	3.76405493	0.001302145	0.009233788	-1.109621887
CA3	2.835720328	3.185826954	0.004839998	0.021707598	-2.360506969
DLK1	2.785032097	3.828386269	0.001123908	0.008425297	-0.968346175
SIM2	2.762235813	4.734750179	0.000142049	0.002391665	1.029207399
FMO2	2.760374689	6.759030475	1.80E-06	0.000222738	5.258119613
SUSD4	2.756138737	6.531266683	2.88E-06	0.00029157	4.808475002
COL28A1	2.755506214	4.732532304	0.000142763	0.002397282	1.024345114
FLG-AS1	2.746319244	5.806822818	1.33E-05	0.000628482	3.330128478
ADH1B	2.736047255	3.933095225	0.000884315	0.007250696	-0.737906659
LINC02487	2.716654957	4.081570195	0.000629394	0.005817082	-0.410427523
CYSRT1	2.716525129	3.613458899	0.001836877	0.011373467	-1.439139448
CYP2C9	2.707417778	4.127618529	0.000566414	0.005462034	-0.308759392
CLIC3	2.698947978	3.044373298	0.006639966	0.026802478	-2.658525739
DCT	2.690312556	3.0744066	0.006210286	0.025692198	-2.595602399
HCG22	2.689324559	4.746223124	0.000138411	0.002349263	1.05435509
SH3BGRL2	2.684672713	10.9517998	1.12E-09	7.04E-06	12.19450777
NMU	2.680167589	2.994101071	0.007424475	0.028770411	-2.763394993
TCEAL2	2.671324742	7.824400205	2.24E-07	9.95E-05	7.259527979
ID4	2.659259613	6.873040236	1.43E-06	0.000191885	5.480357466
CYP2C18	2.586151383	3.750042246	0.001344552	0.009423324	-1.140358386
SCNN1B	2.57593661	5.145500709	5.65E-05	0.00140643	1.923728599
MYZAP	2.5678185	7.046625906	1.01E-06	0.00017583	5.815048202
PRSS27	2.558960688	3.515480134	0.002296357	0.013157562	-1.652386255
MUC15	2.534630385	3.41981675	0.002853923	0.01520402	-1.859517973
MYCN	2.532854297	5.590184323	2.12E-05	0.000818823	2.874807102
CGNL1	2.528078772	8.08824866	1.36E-07	8.20E-05	7.729030332
SCARA5	2.507166174	6.922462349	1.30E-06	0.00018756	5.576101745
TNNC2	2.501441695	2.729626964	0.013262653	0.042414894	-3.304396509
RAB6B	2.499063987	6.953043758	1.22E-06	0.00018756	5.635165873
PYGM	2.488171964	4.157225511	0.000529299	0.005298882	-0.243377855
CEACAM1	2.476814382	2.932193626	0.008514249	0.031519238	-2.891706482
PPP1R3C	2.461291372	3.728415473	0.001412713	0.009650231	-1.187768499
CEACAM5	2.459602482	2.66246669	0.015333061	0.04682458	-3.438521167
PITX1	2.459596813	4.079518168	0.000632359	0.005821585	-0.414957326
TNMD	2.452335426	4.419168786	0.00029091	0.003666457	0.334957857
KRT2	2.415977208	3.594108657	0.001919764	0.011568184	-1.48133392
VSIG10L	2.389268859	3.355550651	0.003301284	0.016777919	-1.997979092
PLP1	2.389222937	4.906924546	9.63E-05	0.001888772	1.405709374
FOXA1	2.386985438	3.118928898	0.005622595	0.024077466	-2.50196475
ATP6V0A4	2.383583371	3.923629989	0.000903695	0.007371199	-0.758758452
GRHL1	2.368210977	3.210003169	0.004584178	0.020812234	-2.30917332
TPRG1	2.354389111	4.411990431	0.000295711	0.003698128	0.319122889
PPDPFL	2.349826084	3.338112935	0.003434113	0.017230764	-2.035444041
NTRK2	2.347922808	5.683136589	1.73E-05	0.000736757	3.070861937
PPP1R1A	2.330892733	3.643711868	0.001714337	0.010854354	-1.373098754
CLDN7	2.324749097	3.134919617	0.005425016	0.023386516	-2.468232933
KLK13	2.318237082	2.810585885	0.011120463	0.0376684	-3.140857099
LOC101927972	2.31808809	5.739616992	1.53E-05	0.000693896	3.189486327
BHMT2	2.317447966	7.848365739	2.14E-07	9.95E-05	7.302600786
SLC27A6	2.304931563	6.956249237	1.21E-06	0.00018756	5.641348848
MARCHF1	2.295439688	6.951043561	1.22E-06	0.00018756	5.631306969
PPL	2.294747384	2.927541876	0.008602096	0.031732513	-2.901309294
SORCS1	2.292647356	7.313199241	5.97E-07	0.000150916	6.320312295
MYOC	2.283946133	3.305891536	0.003693489	0.01798755	-2.104547586
ENO3	2.282879802	3.173035539	0.004980931	0.022052763	-2.387622556
HLF	2.269017609	7.035894898	1.03E-06	0.00017583	5.794487103
GPX3	2.261803308	4.234715654	0.000443308	0.00468333	-0.07223444
CASQ1	2.260432064	3.649539445	0.001691681	0.010790005	-1.360367719
EXPH5	2.259819876	3.473994431	0.002523564	0.014000777	-1.742352905
CFD	2.259227407	5.192690688	5.09E-05	0.001320757	2.02560688
ABCA8	2.256694254	4.404371499	0.000300894	0.003737144	0.302314617
CDH19	2.25282859	3.744951142	0.001360298	0.009454521	-1.151522156
ARL9	2.242864607	4.680932244	0.000160451	0.002549684	0.911142193
MAB21L4	2.233737524	4.518051969	0.000232244	0.003228344	0.552932554
LINC00844	2.223644838	4.234021427	0.000444013	0.00468333	-0.073767703
APOD	2.218398575	3.900598656	0.000952639	0.007603002	-0.809480172
BMP7	2.206440301	5.026987099	7.36E-05	0.00161472	1.666989982
CRYBG2	2.202324988	3.237564866	0.004308623	0.019876483	-2.250520485
MGST1	2.201717364	4.128485242	0.000565291	0.005459568	-0.30684554
CHL1	2.198148755	4.892466848	9.95E-05	0.001928346	1.374172114
SCNN1A	2.196516071	3.327245609	0.003519531	0.017395986	-2.058768878
GREM2	2.187153423	4.972080582	8.32E-05	0.001736203	1.547642695
CWH43	2.185703379	2.825216584	0.010770462	0.036939869	-3.111096959
FRAS1	2.185573228	4.458460561	0.000265991	0.003453493	0.421607942
GRHL3	2.173794177	3.673223339	0.001602616	0.010425285	-1.308596404
ELF3	2.164449709	2.786111235	0.011730438	0.039074512	-3.190502516
GATM	2.155563675	5.806080194	1.33E-05	0.000628482	3.328577441
RMND5B	2.150009542	5.945757052	9.84E-06	0.000548115	3.619078338
ANKRD20A11P	2.14810069	4.668603169	0.000164996	0.002584522	0.88407235
FUT6	2.144292603	4.87217992	0.000104174	0.001964032	1.329893778
PADI1	2.143659015	3.678093957	0.001584885	0.01036347	-1.297943554
LDB3	2.132486162	3.217703253	0.004505507	0.020558826	-2.29280094
FMO9P	2.117050206	2.739750899	0.012974661	0.041769654	-3.284054265
ZBTB7C	2.116738779	5.892444087	1.10E-05	0.000578549	3.508490979
TMEM238L	2.114394129	3.679234522	0.001580761	0.01036347	-1.295448658
NTRK3	2.113008297	5.532463541	2.40E-05	0.00088087	2.752556117
ADIPOQ	2.101425962	2.703175003	0.014044163	0.04424381	-3.357395727
RILP	2.099198023	6.461838939	3.32E-06	0.000312859	4.669928835
EPS8L1	2.09557431	3.788398973	0.001231609	0.008934841	-1.056191872
ECRG4	2.086429059	4.683230766	0.000159617	0.002544583	0.916187953
KRTAP3-2	2.085074699	2.915920727	0.008825394	0.032366631	-2.92527513
KLK12	2.078503099	2.889988442	0.009343987	0.033507454	-2.97862769
PRSS3P2	2.07599327	3.371379364	0.003185088	0.016361748	-1.963931509
WFDC21P	2.074957141	2.719876057	0.013545789	0.043166918	-3.323959071
TTC9	2.072307347	3.597413944	0.001905348	0.011536515	-1.474129152
SHROOM3	2.072282957	4.124508582	0.000570461	0.005484263	-0.315626621
SCN7A	2.067735455	3.797298619	0.001206783	0.008815676	-1.036649331
CLDN10	2.065139052	2.777837862	0.01194378	0.03941823	-3.207244846
SULT2B1	2.063823785	3.674490427	0.001597985	0.010425285	-1.305825267
CLU	2.057766522	4.939773422	8.95E-05	0.001826586	1.477306545
ANKRD20A5P	2.053305034	4.355905361	0.00033608	0.003989848	0.19536165
ACP3	2.044596167	4.053480747	0.000671212	0.006029416	-0.472427242
COX7A1	2.035931577	4.316320044	0.000367876	0.004189445	0.107973532
VPS13B	2.033559974	5.573364127	2.20E-05	0.000839124	2.839221891
CORIN	2.02562273	3.167699401	0.005040899	0.022212072	-2.398924964
BNIPL	2.024848856	4.373952536	0.000322518	0.003901982	0.2351932
PGD	2.020734649	4.982247492	8.14E-05	0.00171881	1.569760253
PRSS2	2.018454282	3.851892353	0.001065031	0.008148844	-0.916663219
FAM107A	2.015237277	4.061566299	0.000658897	0.005963283	-0.454582253
ST6GALNAC1	2.013234475	4.06141455	0.000659126	0.005963283	-0.45491718
MXD1	2.008888631	3.289814879	0.00382999	0.018410265	-2.138964183
LARP6	-2.003474991	-4.88922834	0.000100253	0.001930566	1.367105717
FN1	-2.012417037	-4.909636882	9.58E-05	0.001888772	1.411624214
APOE	-2.012685216	-3.828731106	0.001123021	0.008425297	-0.967588205
WARS1	-2.025210471	-6.376755162	3.96E-06	0.000323436	4.499207911
ACKR3	-2.032097559	-4.304121135	0.000378272	0.004245954	0.081038664
PDPN	-2.0490789	-5.718211096	1.60E-05	0.000706702	3.144573554
CHST2	-2.060494723	-7.099953235	9.09E-07	0.00017583	5.916972074
CDKN2A	-2.083472398	-4.43090091	0.000283232	0.00358856	0.36083522
IGFBP3	-2.095174217	-4.83627871	0.000112949	0.002061567	1.251464632
ADGRE2	-2.109032133	-6.274923753	4.90E-06	0.000367317	4.293547747
MICAL2	-2.121821947	-7.387499382	5.17E-07	0.000150916	6.459250325
TIMP1	-2.125534609	-4.450302162	0.000270981	0.00350384	0.403619891
GSDME	-2.169267206	-6.394684629	3.82E-06	0.000320372	4.535268371
XAF1	-2.186524883	-5.357880107	3.53E-05	0.001088927	2.380536134
IFI44	-2.186675889	-6.344756888	4.23E-06	0.000329161	4.434739621
FNDC1	-2.192454173	-5.677596746	1.75E-05	0.000740662	3.059206014
OAS2	-2.205092891	-5.792745282	1.37E-05	0.000637227	3.300714597
SNX10	-2.226828516	-5.14640058	5.64E-05	0.00140643	1.925673251
IFI30	-2.245019444	-5.203562292	4.96E-05	0.001309172	2.049048017
BCL2A1	-2.250062653	-3.598825784	0.001899223	0.011536515	-1.471051331
COL5A2	-2.261078703	-4.805616075	0.000121036	0.002178038	1.184410227
PXDN	-2.266471503	-5.387767875	3.30E-05	0.00106656	2.444457308
MFAP2	-2.267361739	-8.125920465	1.27E-07	8.20E-05	7.795222512
LOXL2	-2.268905219	-6.169806738	6.11E-06	0.000400904	4.079747999
SEMA3C	-2.273235117	-6.420458651	3.62E-06	0.000312859	4.587026814
COL11A1	-2.292735032	-4.307027062	0.000375769	0.00422539	0.087455048
COL4A6	-2.303213805	-5.063176024	6.79E-05	0.001542947	1.745515911
SERPINH1	-2.320418841	-7.315217878	5.95E-07	0.000150916	6.324097968
S100P	-2.321050484	-3.544834632	0.002147911	0.01251193	-1.588605855
CYP27C1	-2.335978613	-6.13853916	6.53E-06	0.000415288	4.015861256
CCN4	-2.34316181	-6.453412256	3.38E-06	0.000312859	4.653066336
APOC1	-2.350277569	-6.993672507	1.12E-06	0.000186268	5.713421268
IL24	-2.358766321	-5.043967087	7.09E-05	0.0015889	1.7038484
PLA2G7	-2.35909637	-6.244828281	5.22E-06	0.000374983	4.232490914
SLC44A5	-2.368968876	-3.815708866	0.001156997	0.008564746	-0.99620693
HOXA1	-2.372862804	-6.564617607	2.68E-06	0.000277132	4.874783351
CFAP251	-2.375211846	-3.727859899	0.001414509	0.009650231	-1.188985968
IL13RA2	-2.381154496	-3.250480088	0.004185136	0.019506884	-2.222989567
S100A7	-2.387241873	-2.773139308	0.012066586	0.03972432	-3.216743984
IFI44L	-2.4053325	-4.641032652	0.000175637	0.00269097	0.823509612
COL10A1	-2.414378726	-5.866279882	1.17E-05	0.000601929	3.454085252
FAP	-2.424702551	-4.341150329	0.000347595	0.004060859	0.162791597
SULF1	-2.432632916	-6.352487843	4.17E-06	0.000329161	4.450328645
THY1	-2.441936724	-5.201255909	4.99E-05	0.001309172	2.044075976
RTP4	-2.442746693	-7.311640492	5.99E-07	0.000150916	6.31738866
IFIT2	-2.445721073	-5.137528206	5.75E-05	0.001419844	1.906496534
LAMA3	-2.449265553	-5.172068493	5.32E-05	0.001362016	1.981111138
IDO1	-2.44996254	-5.383881244	3.33E-05	0.001070242	2.436150262
SLC6A14	-2.450230781	-2.967240944	0.007879653	0.02978282	-2.819181796
PMEPA1	-2.469008498	-8.061974171	1.43E-07	8.20E-05	7.682739789
COL4A1	-2.479424989	-5.648715452	1.87E-05	0.000763001	2.998379936
MMP11	-2.52063341	-5.302605737	3.99E-05	0.001164707	2.262076246
SUGCT	-2.523384028	-5.519848703	2.47E-05	0.000882499	2.725787687
CCNA1	-2.537823449	-4.650267618	0.000171998	0.002654581	0.843799911
GBP5	-2.597478173	-6.419616205	3.62E-06	0.000312859	4.585336525
COL4A2	-2.604817909	-6.170313511	6.11E-06	0.000400904	4.08078236
COL5A1	-2.610575249	-5.850467883	1.21E-05	0.000611628	3.421163698
DKK1	-2.615103441	-4.553373312	0.000214318	0.003039549	0.630711239
POSTN	-2.645501396	-4.673785203	0.00016307	0.002573558	0.895451062
ADAMTS12	-2.656602923	-7.053818795	9.97E-07	0.00017583	5.828820534
AIM2	-2.675566922	-6.524313359	2.92E-06	0.00029157	4.794630324
CCL11	-2.68130889	-4.014173843	0.000734441	0.00637177	-0.559156475
PLAU	-2.697022354	-6.940118286	1.25E-06	0.00018756	5.610218813
IGHM	-2.707816951	-3.370953156	0.003188163	0.016361748	-1.96484877
LINC00944	-2.708790991	-2.907042818	0.008999734	0.032765198	-2.943560178
SERPINE1	-2.741851949	-5.003478171	7.76E-05	0.001669924	1.61591981
IGKV1D-8	-2.761920373	-2.963672575	0.007942116	0.02995337	-2.826579895
IFIT3	-2.769850939	-6.037784724	8.08E-06	0.000480216	3.809102867
IGKV1-17	-2.791220844	-2.709991795	0.01383867	0.043812019	-3.343758708
IFIT1	-2.797798211	-5.224975612	4.73E-05	0.001279318	2.095186067
EPSTI1	-2.825655118	-5.733444996	1.55E-05	0.000693896	3.176542287
ANO1	-2.843715985	-7.217071654	7.21E-07	0.000168251	6.139333437
SFRP4	-2.857380499	-3.983954487	0.000787077	0.006658205	-0.625805503
MMP9	-2.863081881	-7.557323873	3.72E-07	0.000130118	6.773712779
CXCL10	-2.873768136	-6.913630505	1.32E-06	0.00018756	5.559018456
RBP1	-2.877421413	-6.675873909	2.14E-06	0.000240301	5.094825168
IGKV1D-13	-2.904616513	-2.861690049	0.009943333	0.034785093	-3.03664418
TGFBI	-2.912785698	-8.249842672	1.01E-07	7.97E-05	8.011485072
PPP4R4	-2.919686482	-7.181333601	7.74E-07	0.000174092	6.071697811
CXCL9	-2.956394767	-5.895413558	1.10E-05	0.000578549	3.514660168
PTHLH	-2.96841431	-4.764266034	0.000132881	0.002317867	1.093887577
IGKV4-1	-2.981578217	-2.818271439	0.010935269	0.037186153	-3.125231625
IGLV3-10	-3.002944214	-3.13178213	0.005463242	0.023482616	-2.474855445
IGKC	-3.018628481	-2.993447308	0.007435246	0.02879438	-2.764754874
ADAMTS2	-3.079622244	-5.80622523	1.33E-05	0.000628482	3.328880367
SCG5	-3.081203108	-7.066626543	9.72E-07	0.00017583	5.853324698
CMPK2	-3.083976387	-6.412554411	3.68E-06	0.000312859	4.571163769
CHGB	-3.148951002	-3.007085001	0.007213666	0.028178944	-2.73636637
CHI3L1	-3.176010077	-3.541395014	0.002164803	0.012559921	-1.596084348
GUSBP11	-3.180562282	-2.858272533	0.010018167	0.035007989	-3.043635967
RSAD2	-3.230290447	-6.242905264	5.24E-06	0.000374983	4.228585308
PI15	-3.231282059	-8.678257957	4.68E-08	5.89E-05	8.741818339
IGLL3P	-3.23811799	-2.864977279	0.009871859	0.034650555	-3.029915926
TFPI2	-3.287902559	-5.047141432	7.04E-05	0.0015889	1.710736261
HMGA2	-3.295130515	-5.507550037	2.54E-05	0.000893163	2.69967291
ADAMDEC1	-3.336868498	-5.689268669	1.71E-05	0.000733869	3.083759644
CXCL8	-3.33958294	-5.068817221	6.70E-05	0.00152914	1.757746668
TDO2	-3.394246815	-5.330437823	3.75E-05	0.001121926	2.321763101
CXCL11	-3.451291375	-6.801964243	1.65E-06	0.000212489	5.3420336
CCL18	-3.465509635	-3.853775446	0.001060449	0.008133555	-0.912521536
IFI6	-3.56089853	-7.04588432	1.01E-06	0.00017583	5.813627839
LAMC2	-3.583794789	-7.127162726	8.62E-07	0.00017583	5.968814309
IGKV1OR2-108	-3.591159368	-3.142416247	0.005334731	0.02316745	-2.452401243
CTHRC1	-3.873035702	-5.032525664	7.27E-05	0.001606827	1.679015177
ISG15	-3.888000356	-6.607035912	2.46E-06	0.00025823	4.958888646
S100A7A	-3.919586955	-5.688073048	1.71E-05	0.000733869	3.081245228
SPP1	-3.939612261	-4.088208708	0.000619899	0.005765886	-0.395772648
MMP3	-3.9707311	-3.930419893	0.000889751	0.007285772	-0.743800757
MMP12	-4.078542288	-5.212523289	4.87E-05	0.001298457	2.068361102
MUCL1	-4.220956119	-3.289048488	0.003836619	0.018428063	-2.140603801
INHBA	-4.353984752	-10.44368855	2.45E-09	7.71E-06	11.48122402
ADAM12	-4.369433953	-7.75955704	2.53E-07	9.95E-05	7.142557087
CXCL5	-4.395575629	-7.35997294	5.45E-07	0.000150916	6.407873367
MMP7	-4.437284745	-6.698427258	2.04E-06	0.000233661	5.139212613
CXCL13	-4.501923154	-4.110835787	0.0005886	0.005579825	-0.345816797
MMP13	-4.885240292	-7.773302118	2.46E-07	9.95E-05	7.167404307
MMP10	-5.112583308	-8.407086184	7.61E-08	6.84E-05	8.282649353
MMP1	-6.072864387	-10.03081283	4.73E-09	9.92E-06	10.87784362
