# Supplementary material for: Evolutionary Relationships Between Dysregulated Genes in Oral Squamous Cell Carcinoma and Oral Microbiota
Source: Front Cell Infect Microbiol. 2022 Jul 13;12:931011. doi: 10.3389/fcimb.2022.931011 (PMC9328420; doi:10.3389/fcimb.2022.931011)
Supplement: Supplementary Table 2 — The DEGs in GSE140707 dataset were identified by the Deseq2 package. [file DataSheet_2.csv]

SEQ_ID	HMT_ID	Genus	Species	Strain	Habitat
SEQF1032	822	Mycobacterium	tuberculosis	CDC1551	Unassigned
SEQF1034	822	Mycobacterium	tuberculosis	H37Rv lab strain	Unassigned
SEQF1035	823	Mycobacterium	leprae	TN	Unassigned
SEQF1037	824	Bacillus	anthracis	Ames	Unassigned
SEQF1038	824	Bacillus	anthracis	Ames Ancestor	Unassigned
SEQF1041	824	Bacillus	anthracis	Sterne	Unassigned
SEQF1087	485	Agrobacterium	tumefaciens	biovar II K84	Unassigned
SEQF1096	822	Mycobacterium	tuberculosis	F11 ExPEC	Unassigned
SEQF1129	822	Mycobacterium	tuberculosis	H37Ra	Unassigned
SEQF1130	822	Mycobacterium	tuberculosis	KZN 1435	Unassigned
SEQF1132	822	Mycobacterium	tuberculosis	KZN 605	Unassigned
SEQF1139	824	Bacillus	anthracis	Tsiankovskii-I	Unassigned
SEQF1140	824	Bacillus	anthracis	str. A0174	Unassigned
SEQF1141	824	Bacillus	anthracis	str. A0193	Unassigned
SEQF1143	824	Bacillus	anthracis	str. A0389	Unassigned
SEQF1150	824	Bacillus	anthracis	str. A0442	Unassigned
SEQF1151	824	Bacillus	anthracis	str. A0465	Unassigned
SEQF1153	824	Bacillus	anthracis	str. A0488	Unassigned
SEQF1167	485	Agrobacterium	tumefaciens	str. C58	Unassigned
SEQF1170	45	Alkalihalobacillus	clausii	KSM-K16	Unassigned
SEQF1173	468	Bacillus	subtilis	BSn5	Unassigned
SEQF1295	536	Pseudomonas	aeruginosa	PA7	Unassigned
SEQF1297	536	Pseudomonas	aeruginosa	PAO1	Unassigned
SEQF1298	536	Pseudomonas	aeruginosa	UCBPP-PA14	Unassigned
SEQF1300	612	Pseudomonas	fluorescens	Pf-5	Unassigned
SEQF1301	612	Pseudomonas	fluorescens	Pf0-1	Unassigned
SEQF1330	663	Stenotrophomonas	maltophilia	R551-3	Unassigned
SEQF1395	717	Variovorax	paradoxus	S110	Unassigned
SEQF1413	23	Delftia	acidovorans	SPH-1	Unassigned
SEQF1457	544	Brucella	anthropi	ATCC 49188	Unassigned
SEQF1619	536	Pseudomonas	aeruginosa	LESB58	Unassigned
SEQF1645	823	Mycobacterium	leprae	Br4923	Unassigned
SEQF1708	824	Bacillus	anthracis	A0248	Unassigned
SEQF1709	824	Bacillus	anthracis	CDC 684	Unassigned
SEQF1892	590	Brevundimonas	diminuta	470-4	Unassigned
SEQF1926	343	Achromobacter	xylosoxidans	A8	Unassigned
SEQF1977	854	Ralstonia	pickettii	12D	Unassigned
SEQF1978	855	Kytococcus	sedentarius	DSM 20547	Unassigned
SEQF1980	857	Rhodobacter	capsulatus	SB 1003	Unassigned
SEQF1981	858	Comamonas	testosteroni	KF-1	Oral
SEQF1990	552	Cutibacterium	avidum	ATCC 25577	Unassigned
SEQF1991	536	Pseudomonas	aeruginosa	138244	Unassigned
SEQF1992	536	Pseudomonas	aeruginosa	HB15	Unassigned
SEQF2029	343	Achromobacter	xylosoxidans	AXX-A	Unassigned
SEQF2035	485	Agrobacterium	tumefaciens	F2	Unassigned
SEQF2039	468	Bacillus	subtilis	subsp. natto BEST195	Unassigned
SEQF2047	858	Comamonas	testosteroni	CNB-2	Oral
SEQF2058	858	Comamonas	testosteroni	S44	Oral
SEQF2167	536	Pseudomonas	aeruginosa	M18	Unassigned
SEQF2168	536	Pseudomonas	aeruginosa	NCGM2.S1	Unassigned
SEQF2169	612	Pseudomonas	fluorescens	F113	Unassigned
SEQF2170	477	Pseudomonas	stutzeri	ATCC 17588 = LMG 11199	Unassigned
SEQF2171	477	Pseudomonas	stutzeri	DSM 4166	Unassigned
SEQF2172	854	Ralstonia	pickettii	12J	Unassigned
SEQF2174	663	Stenotrophomonas	maltophilia	JV3	Unassigned
SEQF2183	717	Variovorax	paradoxus	EPS	Unassigned
SEQF2193	536	Pseudomonas	aeruginosa	39016	Unassigned
SEQF2283	822	Mycobacterium	tuberculosis	CTRI-2	Unassigned
SEQF2289	468	Bacillus	subtilis	subsp. spizizenii str. W23	Unassigned
SEQF2290	468	Bacillus	subtilis	subsp. spizizenii TU-B-10	Unassigned
SEQF2291	468	Bacillus	subtilis	subsp. subtilis RO-NN-1	Unassigned
SEQF2293	468	Bacillus	subtilis	subsp. spizizenii ATCC 6633	Unassigned
SEQF2299	822	Mycobacterium	tuberculosis	UT205	Unassigned
SEQF2300	663	Stenotrophomonas	maltophilia	D457	Unassigned
SEQF2321	485	Agrobacterium	tumefaciens	5A	Unassigned
SEQF2322	485	Agrobacterium	tumefaciens	CCNWGS0286	Unassigned
SEQF2323	824	Bacillus	anthracis	str. H9401	Unassigned
SEQF2324	468	Bacillus	subtilis	subsp. subtilis str. SC-8	Unassigned
SEQF2333	477	Pseudomonas	stutzeri	ATCC 14405 = CCUG 16156	Unassigned
SEQF2352	740	Pseudomonas	oleovorans	KF707	Unassigned
SEQF2408	571	Burkholderia	cepacia	GG4	Unassigned
SEQF2411	559	Afipia	broomeae	ATCC 49717	Unassigned
SEQF2482	485	Agrobacterium	tumefaciens	str. Cherry 2E-2-2	Unassigned
SEQF2513	477	Pseudomonas	stutzeri	TS44	Unassigned
SEQF2514	854	Ralstonia	pickettii	OR214	Unassigned
SEQF2515	663	Stenotrophomonas	maltophilia	AU12-09	Unassigned
SEQF2522	552	Cutibacterium	avidum	44067	Unassigned
SEQF2586	717	Variovorax	paradoxus	B4	Unassigned
SEQF2603	854	Ralstonia	pickettii	DTP0602	Unassigned
SEQF2619	857	Rhodobacter	capsulatus	B6	Unassigned
SEQF2620	857	Rhodobacter	capsulatus	DE442	Unassigned
SEQF2621	857	Rhodobacter	capsulatus	R121	Unassigned
SEQF2622	857	Rhodobacter	capsulatus	Y262	Unassigned
SEQF2623	857	Rhodobacter	capsulatus	YW1	Unassigned
SEQF2624	857	Rhodobacter	capsulatus	YW2	Unassigned
SEQF2672	692	Mycolicibacterium	neoaurum	VKM Ac-1815D	Unassigned
SEQF2673	544	Brucella	anthropi	W13P3	Unassigned
SEQF2696	536	Pseudomonas	aeruginosa	ATCC 14886	Unassigned
SEQF2697	536	Pseudomonas	aeruginosa	ATCC 700888	Unassigned
SEQF2709	23	Delftia	acidovorans	2167 DR66	Unassigned
SEQF2715	995	Anaerolinea	thermophila	UNI-1	NonOralRef
SEQF2716	571	Burkholderia	cepacia	JBK9	Unassigned
SEQF2717	994	Caldilinea	aerophila	DSM 14535 = NBRC 104270	NonOralRef
SEQF2722	987	Saccharibacteria_(TM7)_[G-7]	bacterium_HMT_987	GTL1	NonOralRef
SEQF2785	185	Microbacterium	ginsengisoli	DSM 18659	Unassigned
SEQF2846	63	Corynebacterium	singulare	ibs_b52218	Unassigned
SEQF2853	316	Haematobacter	missouriensis	h2381	Unassigned
SEQF2854	27	Cupriavidus	gilardii	cr3	Unassigned
SEQF2856	229	Arthrospira	platensis	paraca	Unassigned
SEQF2861	84	Kocuria	palustris	mu14_1	Unassigned
SEQF2863	209	Acidovorax	ebreus	tpsy	Unassigned
SEQF2867	104	Paracoccus	yeei	fdaargos_252	Unassigned
SEQF2880	921	Paenibacillus	glucanolyticus	5162	Unassigned
SEQF2885	339	Janibacter	indicus	yfy001	Unassigned
SEQF2890	368	Dietzia	cinnamea	p4	Unassigned
SEQF2943	77	Corynebacterium	tuberculostearicum	kpl1821	Unassigned
SEQF2977	77	Corynebacterium	tuberculostearicum	kpl1856	Unassigned
SEQF2993	77	Corynebacterium	tuberculostearicum	kpl1860	Unassigned
SEQF2994	77	Corynebacterium	tuberculostearicum	kpl1857	Unassigned
SEQF3030	77	Corynebacterium	tuberculostearicum	kpl1817	Unassigned
SEQF3065	921	Paenibacillus	glucanolyticus	W10507	Unassigned
SEQF3071	368	Dietzia	cinnamea	W5195	Unassigned
SEQF3076	344	Pseudomonas	luteola	PL_348	Unassigned
SEQF3148	636	Bosea	vestrisii	3192	Unassigned
SEQF3151	747	Erythrobacter	ramosus	JCM 10282	Unassigned
SEQF3155	24	Schlegelella	thermodepolymerans	DSM 15344	Unassigned
SEQF3156	24	Schlegelella	thermodepolymerans	DSM 15264	Unassigned
SEQF3160	24	Schlegelella	thermodepolymerans	DSM 15344	Unassigned
SEQF3708	194	Arachnia	rubra	DSMZ 100122	Oral
