# Supplementary material for: Evolutionary Relationships Between Dysregulated Genes in Oral Squamous Cell Carcinoma and Oral Microbiota
Source: Front Cell Infect Microbiol. 2022 Jul 13;12:931011. doi: 10.3389/fcimb.2022.931011 (PMC9328420; doi:10.3389/fcimb.2022.931011)
Supplement: Supplementary Table 3 — The DEGs in GSE140707 dataset were identified by the EdgeR package. [file DataSheet_3.csv]

SEQ_ID	HMT_ID	Genus	Species	Strain	Habitat
SEQF1164	554	Acinetobacter	baumannii	AYE	Unassigned
SEQF1384	554	Acinetobacter	baumannii	ATCC 17978	Unassigned
SEQF1485	554	Acinetobacter	baumannii	AB0057	Unassigned
SEQF1486	554	Acinetobacter	baumannii	MDR-ZJ06	Unassigned
SEQF1622	554	Acinetobacter	baumannii	AB307-0294	Unassigned
SEQF2212	638	Streptococcus	infantis	ATCC 700779	Oral
SEQF2398	638	Streptococcus	infantis	SPAR10	Oral
SEQF2807	286	Tannerella	sp._HMT_286	W11667	Oral
SEQF2875	282	Acinetobacter	junii	65	Unassigned
SEQF2916	297	Acinetobacter	johnsonii	xbb1	Unassigned
SEQF3068	286	Tannerella	sp._HMT_286	W11666	Oral
