# Supplementary material for: Evolutionary Relationships Between Dysregulated Genes in Oral Squamous Cell Carcinoma and Oral Microbiota
Source: Front Cell Infect Microbiol. 2022 Jul 13;12:931011. doi: 10.3389/fcimb.2022.931011 (PMC9328420; doi:10.3389/fcimb.2022.931011)
Supplement: Supplementary Table 4 — The 127 common DEGs. [file DataSheet_4.csv]

SEQ_ID	HMT_ID	Genus	Species	Strain	Habitat
SEQF1164	554	Acinetobacter	baumannii	AYE	Unassigned
SEQF1384	554	Acinetobacter	baumannii	ATCC 17978	Unassigned
SEQF1485	554	Acinetobacter	baumannii	AB0057	Unassigned
SEQF1486	554	Acinetobacter	baumannii	MDR-ZJ06	Unassigned
SEQF1622	554	Acinetobacter	baumannii	AB307-0294	Unassigned
SEQF1638	558	Levilactobacillus	brevis	ATCC 27305	Unassigned
SEQF1862	418	Lentilactobacillus	parafarraginis	F0439	Unassigned
SEQF2418	881	Lentilactobacillus	buchneri	ATCC 11577	Unassigned
SEQF2427	881	Lentilactobacillus	buchneri	CD034	Unassigned
SEQF2428	881	Lentilactobacillus	buchneri	NRRL B-30929	Unassigned
SEQF2807	286	Tannerella	sp._HMT_286	W11667	Oral
SEQF2810	884	Lentilactobacillus	rapi	DSM 19907 = JCM 15042	Unassigned
SEQF2875	282	Acinetobacter	junii	65	Unassigned
SEQF2884	5	Acinetobacter	lwoffii	niph_512	Unassigned
SEQF2916	297	Acinetobacter	johnsonii	xbb1	Unassigned
SEQF3068	286	Tannerella	sp._HMT_286	W11666	Oral
