# Supplementary material for: Evolutionary Relationships Between Dysregulated Genes in Oral Squamous Cell Carcinoma and Oral Microbiota
Source: Front Cell Infect Microbiol. 2022 Jul 13;12:931011. doi: 10.3389/fcimb.2022.931011 (PMC9328420; doi:10.3389/fcimb.2022.931011)
Supplement: Supplementary Table 5 — The homolog searched results of CYP3A4 genes. [file DataSheet_5.csv]

SEQ_ID	HMT_ID	Genus	Species	Strain	Habitat
SEQF1095	818	Limosilactobacillus	reuteri	F275	Unassigned
SEQF1120	818	Limosilactobacillus	reuteri	100-23	Unassigned
SEQF1121	818	Limosilactobacillus	reuteri	JCM 1112	Unassigned
SEQF1246	568	Lacticaseibacillus	casei	BL23	Unassigned
SEQF1254	716	Lacticaseibacillus	paracasei	ATCC 334	Oral
SEQF1257	749	Lacticaseibacillus	rhamnosus	HN001	Oral
SEQF1262	716	Lacticaseibacillus	paracasei	8700	Oral
SEQF1369	818	Limosilactobacillus	reuteri	SD2112	Unassigned
SEQF1493	568	Lacticaseibacillus	casei	str. Zhang	Unassigned
SEQF1717	749	Lacticaseibacillus	rhamnosus	GG	Oral
SEQF1718	749	Lacticaseibacillus	rhamnosus	Lc 705	Oral
SEQF1777	716	Lacticaseibacillus	paracasei	ATCC 25302	Oral
SEQF1778	818	Limosilactobacillus	reuteri	CF48-3A	Unassigned
SEQF1779	818	Limosilactobacillus	reuteri	MM2-3	Unassigned
SEQF1780	818	Limosilactobacillus	reuteri	MM4-1A	Unassigned
SEQF1781	749	Lacticaseibacillus	rhamnosus	LMS2-1	Oral
SEQF1861	424	Lentilactobacillus	kisonensis	F0435	Unassigned
SEQF2109	568	Lacticaseibacillus	casei	BD-II	Unassigned
SEQF2110	568	Lacticaseibacillus	casei	LC2W	Unassigned
SEQF2114	749	Lacticaseibacillus	rhamnosus	ATCC 8530	Oral
SEQF2117	749	Lacticaseibacillus	rhamnosus	ATCC 21052	Oral
SEQF2118	749	Lacticaseibacillus	rhamnosus	MTCC 5462	Oral
SEQF2119	749	Lacticaseibacillus	rhamnosus	R0011	Oral
SEQF2346	755	Streptococcus	salivarius	PS4	Oral
SEQF2493	568	Lacticaseibacillus	casei	CRF28	Unassigned
SEQF2494	568	Lacticaseibacillus	casei	Lc-10	Unassigned
SEQF2495	568	Lacticaseibacillus	casei	Lpc-37	Unassigned
SEQF2496	568	Lacticaseibacillus	casei	M36	Unassigned
SEQF2499	749	Lacticaseibacillus	rhamnosus	LRHMDP2	Oral
SEQF2500	749	Lacticaseibacillus	rhamnosus	LRHMDP3	Oral
SEQF2526	716	Lacticaseibacillus	paracasei	Lpl7	Oral
SEQF2527	716	Lacticaseibacillus	paracasei	Lpp230	Oral
SEQF2528	716	Lacticaseibacillus	paracasei	Lpp120	Oral
SEQF2544	818	Limosilactobacillus	reuteri	I5007	Unassigned
SEQF2566	568	Lacticaseibacillus	casei	LOCK919	Unassigned
SEQF2568	749	Lacticaseibacillus	rhamnosus	LOCK900	Oral
SEQF2569	749	Lacticaseibacillus	rhamnosus	LOCK908	Oral
SEQF2807	286	Tannerella	sp._HMT_286	W11667	Oral
SEQF3068	286	Tannerella	sp._HMT_286	W11666	Oral
