# Supplementary material for: Evolutionary Relationships Between Dysregulated Genes in Oral Squamous Cell Carcinoma and Oral Microbiota
Source: Front Cell Infect Microbiol. 2022 Jul 13;12:931011. doi: 10.3389/fcimb.2022.931011 (PMC9328420; doi:10.3389/fcimb.2022.931011)
Supplement: Supplementary Table 6 — The homolog searched results of MMP13 genes. [file DataSheet_6.csv]

symbol	baseMean	log2FoldChange	lfcSE	stat	pvalue	padj
KRTAP13-2	147.1201033	10.70392784	2.72510994	3.927888444	8.57E-05	0.002106246
KRT84	3834.178565	10.21964565	1.516396319	6.739429212	1.59E-11	4.24E-09
HMGCS2	194.9841744	10.14773089	1.343712048	7.55201303	4.29E-14	2.22E-11
KRTAP13-1	85.35010929	9.918292107	3.90730561	2.538396813	0.011136164	0.080408769
KRT36	3797.565478	9.851625106	1.51740201	6.492429191	8.45E-11	1.90E-08
CRISP3	4811.918495	9.782458748	0.983832108	9.943219648	2.70E-23	9.22E-20
KRT3	2093.007499	8.86966794	1.068348076	8.302226714	1.02E-16	8.73E-14
KRTAP3-3	27.05658322	8.258268604	1.538793408	5.366716909	8.02E-08	6.64E-06
DCT	483.2169065	8.086524275	1.238426376	6.529677043	6.59E-11	1.56E-08
KRTAP3-1	26.8651251	7.280561897	2.017191536	3.609256616	0.000307076	0.005695405
SIAH3	25.18218495	7.188522498	1.627220876	4.417668556	9.98E-06	0.000377892
KRT85	85.40587625	7.074011618	1.726398308	4.097554768	4.18E-05	0.001180857
KCNC2	10.97446045	6.961726428	1.741611837	3.997289337	6.41E-05	0.001673513
ENSG00000250103.1	21.41755292	6.954020006	1.396413297	4.979915345	6.36E-07	3.70E-05
LINC00314	10.87000936	6.945918058	3.122869926	2.224209853	0.026134328	0.140961983
GYS2	152.2848481	6.738790398	0.930842791	7.239450593	4.51E-13	1.83E-10
BRINP3	8.85336583	6.641865639	1.610652679	4.123710672	3.73E-05	0.001084992
ENSG00000255801.1	8.696007491	6.624089432	3.183325986	2.080870593	0.037445752	0.174576513
NKAIN3	8.572756132	6.602597202	2.263151743	2.917434601	0.003529236	0.036251604
LINC00492	7.394550509	6.39017062	1.741970526	3.668357486	0.000244114	0.004727835
CYP3A4	94.36818351	6.346367028	0.974515168	6.512332734	7.40E-11	1.71E-08
KRT4	581796.8573	6.276937144	0.984813607	6.373731131	1.84E-10	3.84E-08
PCDH10	242.6715532	6.269802345	1.230121015	5.096898818	3.45E-07	2.23E-05
ENSG00000223914.1	23.51759132	6.190366052	1.30786512	4.733183843	2.21E-06	0.000106354
LINC01475	5.744423065	6.026629669	1.645386418	3.662744268	0.000249528	0.004794635
C9orf152	30.71161828	5.982191838	0.97690181	6.123636766	9.15E-10	1.64E-07
MUC21	24437.15137	5.868637494	1.161731571	5.051629518	4.38E-07	2.74E-05
FAM25BP	87.2784619	5.868447588	1.19122906	4.926380479	8.38E-07	4.66E-05
LRFN2	28.00843646	5.849835713	1.14775047	5.096783548	3.45E-07	2.23E-05
FABP12	9.71646297	5.796930171	1.435134865	4.039292969	5.36E-05	0.001444495
IRX1	17.84402443	5.7922997	1.702637204	3.401957673	0.00066905	0.010683777
ENSG00000249797.1	4.79712408	5.760101454	1.76173465	3.269562448	0.00107714	0.015244158
GRID2	4.671874326	5.727101801	1.855879982	3.085922504	0.002029217	0.024724026
CCL16	4.427758251	5.654690393	2.395157667	2.360884409	0.018231412	0.111623292
SLITRK5	95.5170837	5.627802313	0.736517844	7.641094323	2.15E-14	1.23E-11
ENSG00000250511.1	4.324409661	5.621148121	1.682465219	3.341018915	0.000834715	0.012618237
ENSG00000262188.1	4.345208328	5.620503394	1.647753999	3.411008801	0.00064723	0.010440022
REN	23.80878749	5.580334774	1.282849784	4.349951838	1.36E-05	0.000484586
ENSG00000255774.1	4.209264028	5.573159675	1.851406292	3.010230493	0.002610495	0.029222291
LINC01395	37.62210206	5.499475699	1.04000075	5.287953587	1.24E-07	9.39E-06
OTOP3	353.0537979	5.496224472	0.728606377	7.543475658	4.58E-14	2.30E-11
MT4	52.74145109	5.478464351	1.25614993	4.361314061	1.29E-05	0.000465912
ENSG00000235563.1	3.921887071	5.469974761	1.815393446	3.013107034	0.002585877	0.029079625
LINC01397	3.769322545	5.424693693	2.554768271	2.123360367	0.033723666	0.163748623
ENSG00000268555.1	27.87544164	5.405621666	1.290034856	4.190291169	2.79E-05	0.000857476
PHF2P2	3.650382297	5.37653935	2.469936057	2.176792931	0.029496021	0.151135181
ENSG00000260951.1	20.68611374	5.356308049	1.701652037	3.147710538	0.001645546	0.021214498
LINC01152	3.490947213	5.317592987	1.87669407	2.833489524	0.004604282	0.044037145
ENDOU	3246.159486	5.316929857	0.759383629	7.001638771	2.53E-12	8.64E-10
ENSG00000259942.1	3.467456427	5.307437469	1.980264304	2.680166207	0.007358561	0.060576783
LINC00443	6.908447803	5.302765174	1.866874613	2.840450632	0.004504985	0.043392546
C12orf40	3.472663437	5.301899491	2.697116053	1.965766169	0.049325627	0.205507407
ENSG00000250961.1	3.452967267	5.295726314	1.917007206	2.762496822	0.005736112	0.05143531
CRNN	124153.443	5.256763981	1.237383508	4.248289998	2.15E-05	0.000696895
MGC32805	18.49789468	5.232310116	1.45126255	3.60535047	0.000311732	0.005754161
LOR	182.893443	5.213397914	1.181933634	4.410905792	1.03E-05	0.000386463
ENSG00000226308.1	3.263451365	5.208446281	2.029055713	2.566931134	0.010260299	0.076374494
KRT33B	95.79716165	5.20170511	1.132428006	4.593409104	4.36E-06	0.000190996
ENSG00000233342.1	6.33182217	5.166571505	1.555160816	3.322210443	0.000893073	0.013288741
ENSG00000233766.3	3.049238881	5.11319239	1.801266445	2.838665209	0.004530266	NA
SLC27A6	233.421371	5.107085872	0.998660175	5.113937653	3.16E-07	2.06E-05
RNF17	5.981606282	5.083124061	2.308989035	2.201450065	0.027704178	0.145792597
OTOP1	5.95658498	5.071171634	2.104716902	2.409431706	0.015977386	0.102257665
ENSG00000261026.1	11.18479322	5.045161667	2.134709853	2.363394566	0.018108379	0.111148876
CYP4F35P	102.138517	4.991476654	1.262431888	3.953858186	7.69E-05	0.001920501
ENSG00000254528.3	5.417474919	4.934252389	1.504415542	3.279846726	0.001038635	0.014863093
C9orf135	5.426017219	4.924605131	1.900954854	2.590595521	0.009581003	0.073096333
RHCG	58349.35726	4.918164207	1.227630927	4.006223774	6.17E-05	0.001623901
SCEL-AS1	2.629815539	4.893680985	1.955955572	2.501938722	0.01235153	NA
IL12A-AS1	9.924008299	4.883575003	1.59816417	3.055740515	0.002245055	0.026393684
HCG22	622.6143644	4.878850543	1.189356895	4.102091276	4.09E-05	0.001163715
ANKFN1	13.89656663	4.814059765	1.075310116	4.476903635	7.57E-06	0.000301835
KRT78	25497.48941	4.809940844	0.842246641	5.710845978	1.12E-08	1.40E-06
CYP4F29P	390.2517533	4.808285936	1.050304705	4.577991428	4.69E-06	0.000202509
LOC401286	40.60040435	4.784926749	1.213340379	3.943598047	8.03E-05	0.001991863
LAMB4	238.1862642	4.780636344	0.614829239	7.775551391	7.51E-15	4.75E-12
MC5R	2.436401723	4.774407794	2.035455585	2.34562121	0.018995401	NA
ENSG00000231335.1	18.37416598	4.764874425	1.157670072	4.115917426	3.86E-05	0.001110884
ENSG00000223946.1	2.396010185	4.763796326	1.889704833	2.520920857	0.011704817	NA
ENSG00000226070.1	4.813844411	4.762194168	1.917088389	2.484076476	0.012988791	0.088856439
ENSG00000251628.1	2.418014648	4.760883979	2.380684695	1.999796104	0.045522285	NA
LHFPL3	8.825588487	4.749235621	1.265534391	3.752751134	0.000174904	0.003617092
ENSG00000271579.1	9.045754452	4.744318069	1.396006595	3.398492589	0.000677583	0.010792661
DEFB104B	4.684772242	4.726372338	2.094737355	2.25630785	0.024051358	0.133904447
MAL	23167.19772	4.725053941	1.232031203	3.835173922	0.000125475	0.002823942
ENSG00000228877.2	4.726087478	4.724806274	1.533385432	3.081290702	0.002061053	0.025040477
ENSG00000234810.1	2.309842873	4.718264993	1.962169431	2.404616502	0.016189445	NA
NR1H4	13.36967379	4.709478779	1.686848581	2.791879978	0.005240279	0.048246133
PMEL	510.4729572	4.707060115	1.185666307	3.969970376	7.19E-05	0.001820879
ENSG00000250328.1	2.286352088	4.704355758	2.107325102	2.232382537	0.025589691	NA
KRT32	35.27100362	4.703454112	0.977386009	4.812278946	1.49E-06	7.59E-05
MRGPRE	4.522822266	4.684401946	1.744678907	2.684965083	0.007253738	0.059920824
LOC100287632	4.604351813	4.676528654	1.819055615	2.570855236	0.010144772	0.075943767
LOC100422490	2.224881357	4.657680648	1.949369158	2.389327147	0.016879265	NA
SCARNA28	2.188387734	4.64616175	2.169564115	2.141518527	0.032232246	NA
SERPINA12	2.185695616	4.634837084	1.944500643	2.383561611	0.017146014	NA
KRT20	8.10693204	4.624278245	1.519542863	3.043203557	0.002340739	0.027181856
ANKRD31	57.39993695	4.617568097	0.861350444	5.360847181	8.28E-08	6.74E-06
CCKBR	2.14261196	4.610039749	1.99143762	2.314930531	0.020616734	NA
ENSG00000254204.1	2.164616423	4.60031835	2.288527526	2.010165182	0.044413709	NA
ENSG00000226403.1	2.119121175	4.595333885	2.126003599	2.161489232	0.030657568	NA
IL36A	2719.360522	4.589356915	1.411037218	3.252470493	0.001144065	0.016005662
CYP2F1	36.48139777	4.579987342	0.961094722	4.765386008	1.88E-06	9.28E-05
ENSG00000231062.1	36.68052891	4.56603453	1.247901267	3.658970987	0.00025323	0.004843981
ENSG00000258412.1	4.220496824	4.554221007	1.567190035	2.905978793	0.003661063	0.037380915
ENSG00000260402.1	47.35371763	4.549005531	0.787576172	5.775956269	7.65E-09	1.03E-06
CDH12	2.061548358	4.545695376	2.039400388	2.228937193	0.025818084	NA
ALLC	2.05375253	4.54286902	2.142020287	2.120833798	0.033935791	NA
LOC441178	1212.217693	4.540676002	1.200102541	3.783573357	0.000154593	0.003305073
ENSG00000224568.1	4.103118398	4.518601362	1.840605248	2.454954078	0.014090259	0.094092963
ENSG00000257817.1	2.015772584	4.503172608	2.07826319	2.166796116	0.030250404	NA
ACTBP11	34.35400864	4.480577802	1.555636	2.880222495	0.003973946	0.039651255
ENSG00000235077.1	1.951890261	4.477357682	2.150251263	2.0822486	0.037319768	NA
ENSG00000267417.1	4.01156685	4.475502242	1.81600989	2.464470192	0.013721598	0.092353164
CDH10	7.0905011	4.467967825	1.761212132	2.536870911	0.011184819	0.080600511
CYP3A5	1261.368043	4.465832753	0.593656278	7.522589954	5.37E-14	2.55E-11
MLANA	71.83925215	4.460896053	1.097876599	4.063203513	4.84E-05	0.001330599
HEPACAM2	3.913986321	4.459704461	2.245011131	1.986495478	0.046978334	0.200020914
ARSF	22.54629501	4.449809663	1.328185943	3.350291189	0.000807266	0.012312255
CLDN17	213.4323797	4.449191219	1.160727432	3.833105943	0.000126535	0.00284405
ENSG00000213981.4	1.929605272	4.448229185	2.099985414	2.118219086	0.034156518	NA
HCG21	3.855104409	4.436770751	2.214048431	2.00391766	0.045078881	0.195143805
KRT34	132.7389779	4.420626494	1.143476433	3.865953303	0.000110656	0.002571854
ENSG00000250978.1	3.777420292	4.393265786	1.613829746	2.722261005	0.006483691	0.055704673
NPY2R	10.8105814	4.38355471	1.955538337	2.241610214	0.024986575	0.136977111
ENSG00000205452.4	1.831640918	4.379912919	2.225352814	1.968188097	0.049046399	NA
GADL1	10.48376948	4.375847547	1.174962224	3.724245305	0.0001959	0.003946191
LINC00675	109.9776395	4.356008602	0.810831097	5.372276195	7.77E-08	6.50E-06
ENSG00000233850.1	49.08242496	4.351013287	0.966358622	4.50248302	6.72E-06	0.000275131
LGI1	26.54877679	4.349649313	0.932264989	4.665679142	3.08E-06	0.000140869
ENSG00000233730.1	3.669130396	4.340236618	1.864102412	2.328325199	0.019894842	0.117859471
FAM25A	5433.069792	4.328698534	0.781919539	5.535989727	3.09E-08	3.06E-06
CWH43	698.6465518	4.319063709	1.417331682	3.047320373	0.002308915	0.026995813
OTOP2	71.47697783	4.311803522	0.790132871	5.457061313	4.84E-08	4.47E-06
LINC01625	3.529747506	4.302895279	1.609808938	2.672922964	0.007519352	0.061516075
DLGAP1-AS5	10.10485423	4.299822648	1.363852181	3.152704309	0.001617656	0.020918089
KRT13	673285.8076	4.295596549	0.617388084	6.957692679	3.46E-12	1.09E-09
MIR4517	3.527919981	4.295052891	1.618761999	2.653294859	0.007971021	0.063955366
LOC390860	1.723188617	4.286934152	2.078366547	2.06264586	0.039146287	NA
ENSG00000251095.2	6.672206483	4.28502863	1.652575773	2.592939277	0.009515957	0.072858114
KRT2	76.66383687	4.276535593	1.195701598	3.576591014	0.000348104	0.006312436
FAM25C	9.850250207	4.265826722	1.33291277	3.200379513	0.001372467	0.018416723
CCER2	35.66047716	4.258881407	1.16573947	3.65337326	0.000258818	0.004934288
HSD17B13	22.70012964	4.256151792	1.299716546	3.274676932	0.001057829	0.015058192
C3orf79	3.397625622	4.244082822	1.825457209	2.324942377	0.020075042	0.118699156
BARX2	3124.466926	4.239793595	0.903495292	4.692657099	2.70E-06	0.000126557
ENSG00000253177.1	12.01769487	4.22049535	1.285444059	3.283297567	0.001026003	0.014740272
SLC24A5	9.665704983	4.219141004	1.617588886	2.608290055	0.009099581	0.070461943
LMO7DN	3.32029753	4.212314094	1.828384031	2.303845376	0.021231325	0.123358331
NKX2-3	116.0174674	4.211889974	0.929014889	4.53371633	5.80E-06	0.000240288
SERTM1	3.289173321	4.192008057	1.876705605	2.233705727	0.025502442	0.138957803
ENSG00000264222.1	12.51776197	4.183325096	1.382618627	3.02565365	0.002480963	0.028253208
PGM5P3-AS1	6.098555066	4.147415397	1.523682045	2.721969069	0.006489422	0.055704673
LINC00992	3.1157084	4.125808792	1.891299902	2.181467248	0.029148874	NA
ENSG00000269929.1	5.815092417	4.106472842	1.348090368	3.046140629	0.002317994	0.027034017
ENSG00000248869.1	3.120293681	4.102903652	1.954953532	2.098721829	0.035841429	NA
HIST2H2AB	5.884460703	4.092927694	1.832632286	2.233360028	0.025525212	0.139028268
PDE6A	54.64435209	4.084609407	0.987044756	4.138221069	3.50E-05	0.001036197
NHLH2	65.22165712	4.08411694	1.230579788	3.31885586	0.000903871	0.013402708
KRT76	1204.930331	4.073325921	1.403930242	2.901373445	0.003715308	0.037815708
ENSG00000259840.1	3.04477672	4.069675328	1.654555744	2.459678583	0.013906149	NA
C1orf168	5.519053466	4.048510238	1.436383233	2.818544624	0.00482419	0.045503491
HIST1H1B	10.7783123	4.043558454	1.364880875	2.962572432	0.0030508	0.032755355
ACER1	168.7052671	4.017085927	0.650529643	6.175100505	6.61E-10	1.23E-07
FAM25G	40.71502935	4.016680096	0.949142898	4.231902389	2.32E-05	0.000739868
NMU	1089.583559	4.008905823	0.547787207	7.318363355	2.51E-13	1.07E-10
GRPEL2-AS1	2.916731549	4.000631177	1.680791557	2.380206612	0.017302933	NA
OSTN	7.988487421	3.997768692	1.567977085	2.549634641	0.010783586	0.07878752
C5orf67	5.551189851	3.994576069	1.792672582	2.228279781	0.025861864	0.13997717
CPNE4	27.73375293	3.985502778	1.041784495	3.825649927	0.000130428	0.002893458
BTNL8	13.57928946	3.983341992	1.339881074	2.972907125	0.002949937	0.031984907
ENSG00000258793.1	2.853028025	3.981988509	1.714805758	2.322122194	0.020226357	NA
ENSG00000229137.2	2.841052184	3.97506707	1.889279292	2.104012407	0.035377365	NA
DEGS2	598.2961031	3.975018068	0.767353286	5.180166869	2.22E-07	1.54E-05
ENSG00000259546.1	2.837154269	3.974599138	1.867522796	2.128273425	0.03331442	NA
ENSG00000259804.1	2.858131735	3.968192633	1.74367912	2.275758532	0.022860466	NA
PCDH20	73.48591276	3.953759073	0.711840396	5.554277469	2.79E-08	2.82E-06
LINC01725	7.937206056	3.94151396	1.181330039	3.33650532	0.000848388	0.012804029
LOC388780	50.00561694	3.938170567	0.593869808	6.631370228	3.33E-11	8.35E-09
ENSG00000235772.1	2.791557294	3.938134736	1.703694237	2.311526711	0.02080378	NA
HIST1H3B	16.20916929	3.935688797	1.725286878	2.281179349	0.022537836	0.128587615
LOC284578	7.590704323	3.924121551	1.220094558	3.216243794	0.001298804	0.017650102
SMCO1	89.49755751	3.915085751	1.233062599	3.175090831	0.001497896	0.019743102
LRTM1	27.34182008	3.900435383	0.871782168	4.47409402	7.67E-06	0.000304131
LOC100420789	2.711358285	3.890548037	1.704074545	2.283085589	0.022425327	NA
SLURP1	4073.62427	3.884794844	1.065861235	3.644747286	0.000267655	0.005074447
ASTN1	31.1557403	3.880141104	1.224191573	3.169553842	0.001526732	0.020030438
ENSG00000228798.1	4.932236806	3.877634455	1.588402617	2.44121636	0.014637882	0.096493232
LINC01186	7.193848068	3.87550058	1.347599796	2.875854234	0.004029357	0.040087061
ENSG00000260466.1	15.46778988	3.873246574	1.461101262	2.650909061	0.008027545	0.064337238
HIST1H2AH	7.248727194	3.871769346	1.735463818	2.230970941	0.025683054	0.139346262
CRCT1	13054.94036	3.865995323	0.850649982	4.544754489	5.50E-06	0.000231975
LINC01915	7.090396178	3.863788781	1.587377477	2.434070558	0.014930084	0.097752281
HIST1H2AD	2.624326381	3.842603115	1.722050358	2.231411583	0.025653878	NA
ABRA	328.7495474	3.832080211	1.267393837	3.023590693	0.002497941	0.028358839
LINC00092	12.25160538	3.823532754	1.103173115	3.465940842	0.00052838	0.008925518
PLA2G4D	67.4508703	3.820612615	1.017485054	3.754956991	0.000173371	0.00358973
GAS8-AS1	2.562514447	3.816287738	1.863422587	2.047999078	0.04056009	NA
SLC38A3	90.98491508	3.810061634	1.138321501	3.347087472	0.000816654	0.012411112
RHOT1P2	89.72734558	3.806460942	1.252452394	3.039206089	0.002372025	0.027433267
FAM86B1	18.72803401	3.800100263	0.826818473	4.596051474	4.31E-06	0.000189076
LOC100129293	2.558957736	3.798297316	1.920641475	1.977619126	0.04797169	NA
ENSG00000273132.1	156.8532114	3.769609696	0.932267342	4.043485733	5.27E-05	0.001423384
RNF182	9.382573985	3.759540415	1.247719655	3.01312911	0.002585689	0.029079625
DNER	25.44481556	3.75493643	1.155736705	3.248954899	0.001158298	0.016165076
ENSG00000259206.1	6.737752304	3.749562009	1.317644133	2.845656057	0.004432004	0.04284521
SLC25A21	334.7365029	3.738288724	0.673663925	5.549189415	2.87E-08	2.88E-06
RMRP	312.8468971	3.737139159	0.974190439	3.836148466	0.000124979	0.002816476
LINC00887	6.982111242	3.733414187	1.263023934	2.955933048	0.003117248	0.033207743
ENSG00000226786.2	23.00361999	3.731214279	0.806644336	4.625600293	3.74E-06	0.000167026
FALEC	22.99338135	3.708995827	1.126245536	3.293239092	0.000990402	0.014313071
FAM86B2	2.390521026	3.707025422	1.797612438	2.06219391	0.039189278	NA
CXCR2	949.3914089	3.690279366	0.986387487	3.741206588	0.000183139	0.003754664
SAMD5	697.2018068	3.671037398	0.637293339	5.760357396	8.39E-09	1.09E-06
RAET1E	577.2080139	3.636328844	0.621609723	5.849858371	4.92E-09	7.21E-07
SLC9B1P5	2.270092885	3.627443595	1.837787668	1.973809955	0.048403356	NA
ENSG00000271420.1	4.341225312	3.625294064	1.441198889	2.515471037	0.011887344	0.083696382
MYEOV	166.7378779	3.624414807	0.856227927	4.233002327	2.31E-05	0.000737636
CFAP221	2.270271683	3.619607618	1.828127579	1.979953511	0.047708753	NA
ENSG00000255090.1	4.165511204	3.617220952	1.547457404	2.337525378	0.019411883	0.116144933
ENSG00000253982.1	10.59894814	3.612670317	0.957938696	3.771295943	0.000162402	0.003433354
ANKRD37	561.6222593	3.607251493	0.837509112	4.3071191	1.65E-05	0.000569611
HMGB3P22	2.248851287	3.595011511	1.779402248	2.020347853	0.043347318	NA
ENSG00000260352.1	4.050306466	3.57137656	1.508989773	2.366733442	0.017945853	0.110305862
CHRNA2	2.20472424	3.570987229	1.773648746	2.013356499	0.044077138	NA
LINC01544	2.184104371	3.57097503	1.776449531	2.010175335	0.044412635	NA
ENSG00000272508.1	22.10133894	3.564513129	0.812934633	4.384747536	1.16E-05	0.000428416
PADI1	1230.570328	3.550439496	1.255516852	2.827870841	0.004685871	0.044567954
RHBG	32.00969859	3.546720433	0.680010904	5.215681707	1.83E-07	1.33E-05
ENSG00000260977.1	3.975995301	3.537173335	1.55811277	2.270165165	0.023197564	0.13121218
LINC00908	24.52205897	3.53426267	0.994424901	3.554077002	0.000379308	0.006791763
GREM2	344.9659603	3.528618951	0.650291176	5.426213798	5.76E-08	5.10E-06
GJB1	3.815636518	3.521314134	1.62029071	2.173260708	0.029760701	0.151871383
LSMEM2	17.99626012	3.521116023	1.311466151	2.684869922	0.007255804	0.059920824
ENSG00000229732.1	430.4395755	3.520153325	0.609989132	5.770845973	7.89E-09	1.05E-06
ESRG	16.12771383	3.519287703	1.466740405	2.399393711	0.016422247	0.104206842
ENSG00000261104.1	10.13312729	3.512300746	1.030768952	3.407456869	0.000655713	0.01055484
KIAA0408	7.857304006	3.498684214	1.136539461	3.078365807	0.002081392	0.025180132
ENSG00000230825.1	69.020571	3.493098485	0.957431883	3.648404181	0.000263874	0.005008334
RNF224	27.79121806	3.492087421	0.758144817	4.60609549	4.10E-06	0.000182045
CCDC160	9.451596058	3.487965731	1.048493952	3.326643635	0.000878987	0.013134774
LOC283038	3.844052215	3.482239559	1.422304019	2.448308879	0.014352855	0.095269366
BBOX1	604.537698	3.475473826	0.662990805	5.242114674	1.59E-07	1.17E-05
NTNG1	9.605008783	3.464235117	0.997831011	3.471765339	0.000517048	0.00877082
PF4	20.27354319	3.463340426	1.269464717	2.728189589	0.0063683	0.054968819
LEXM	118.8032477	3.458776403	1.031794685	3.352194437	0.000801737	0.012238847
OVOL1-AS1	3.886514142	3.444730869	1.439326094	2.393294254	0.016697844	0.105104792
PAX9	2690.952786	3.424585558	0.60791898	5.63329271	1.77E-08	1.96E-06
LINC00551	11.059265	3.420286887	1.164689909	2.936650228	0.003317781	0.034769529
NRG2	130.7754581	3.410598781	0.736864478	4.628529237	3.68E-06	0.000165985
ANKRD20A11P	117.539342	3.409514524	1.091870263	3.122637037	0.001792386	0.022662875
ENSG00000223863.1	7.6458641	3.408975665	1.303495734	2.61525648	0.008916048	0.069576941
MIR133A1HG	354.7916334	3.408429481	1.045253818	3.260862983	0.001110737	0.015638534
LINC02148	3.567342004	3.405158392	1.553492426	2.191937556	0.028384016	0.148002368
MT1JP	5.545538288	3.399797191	1.707780512	1.990769404	0.046506245	0.198555279
HCN1	5.431014385	3.394978855	1.302461032	2.606587662	0.009144941	0.070589194
BCAN	22.9593766	3.385877243	1.100457492	3.076790578	0.002092422	0.025259902
EMP1	78613.40751	3.379692956	0.419341234	8.059529286	7.66E-16	5.95E-13
GRIK3	53.30869792	3.37504068	0.6572311	5.135241899	2.82E-07	1.88E-05
FAM46B	2545.859918	3.363978824	0.819735938	4.103734713	4.07E-05	0.001158228
FAM3D	1513.258514	3.361582666	0.465678158	7.218682277	5.25E-13	2.09E-10
LINC00536	11.10745733	3.35063932	1.525278168	2.19673984	0.028039032	0.147013922
HAL	60.66813764	3.338047299	1.069087704	3.122332516	0.001794242	0.022669553
LINC01314	10.23395598	3.33423061	1.117049573	2.984854647	0.002837131	0.031186533
ATP6V0A4	290.0059443	3.332246177	0.825390436	4.037175657	5.41E-05	0.001453006
NTRK3	101.9592567	3.331435444	0.968392474	3.440170729	0.000581347	0.009631984
FAIM2	313.7453903	3.33054195	0.802394496	4.150753733	3.31E-05	0.000989628
HBB	4403.480241	3.328648766	0.834826303	3.987235136	6.68E-05	0.001724915
SNORA48	7.192304495	3.325637751	1.30978111	2.53907903	0.011114471	0.08031269
FAM3D-AS1	3.46365221	3.321518664	1.472107279	2.256302045	0.024051721	0.133904447
ENSG00000258661.1	76.93377668	3.317679691	0.555544946	5.971937489	2.34E-09	3.78E-07
ENSG00000249743.1	15.62245281	3.315973882	0.846756014	3.916091327	9.00E-05	0.002189907
LOC100128593	13.65565483	3.315401613	1.063887021	3.116309858	0.001831297	0.02293418
ENSG00000260923.1	5.151329957	3.31381139	1.440805374	2.299971564	0.021449831	0.124416304
ENSG00000229660.1	5.194175709	3.302761462	1.358450256	2.431271551	0.015045933	0.098209641
CYSRT1	3654.38611	3.296118685	0.680406366	4.844338401	1.27E-06	6.62E-05
ENSG00000267138.1	3.397077769	3.295606074	1.629429868	2.022551654	0.043119393	0.189787547
EPGN	1192.989163	3.291554093	1.2165985	2.705538509	0.006819374	0.057625086
FAM3B	519.8455504	3.287933411	0.722757076	4.549154235	5.39E-06	0.000228164
ALDH1L1-AS2	18.26606368	3.286151572	1.028417987	3.195346263	0.001396632	0.018682273
ENSG00000253115.1	14.85702647	3.285521285	1.1878533	2.765931858	0.005676039	0.051084355
HIST1H4D	5.112846403	3.276190139	1.389712497	2.357458932	0.01840049	0.112216058
SNORA73A	23.71872013	3.272801823	0.877112689	3.731335626	0.000190467	0.003867465
CCT7P1	5.072454866	3.269499777	1.464466647	2.232553252	0.02557842	0.139061288
BMS1P11	5.06898506	3.263259198	1.400072379	2.330778927	0.01976502	0.117459007
ENSG00000272411.1	3.437290508	3.262286775	1.64491844	1.983251386	0.047339357	0.201106911
GABRA2	6.783813602	3.257446784	1.376968062	2.365666186	0.017997664	0.110548757
ENSG00000229782.1	3.314970776	3.252436348	1.481875368	2.194810993	0.028177159	0.147283422
CTAGE7P	4.974654488	3.248992454	1.413847224	2.297979866	0.021562935	0.124874943
ADAMTS19	3.320074487	3.237552212	1.5102574	2.143708889	0.03205622	0.158996615
ALOX12	4264.844906	3.236216131	0.789771845	4.097659536	4.17E-05	0.001180857
ENSG00000248576.1	3.424007144	3.235148359	1.503791597	2.151327594	0.031450352	0.157193088
FADS6	86.94125009	3.232013468	1.322181798	2.444454668	0.014507131	0.095902018
ENSG00000226601.1	5.106343276	3.230080005	1.586451976	2.036040204	0.041746318	0.186025737
ENSG00000230910.2	4.748060895	3.227857423	1.426600436	2.262621924	0.023659005	0.133033131
GCOM1	41.63366739	3.225181783	1.027677096	3.138322139	0.00169918	0.02174187
PPP1R36	14.70776435	3.221517872	0.800620341	4.023777195	5.73E-05	0.001523866
AQP4	67.43739051	3.215427441	1.132420246	2.83942949	0.004519428	0.043444498
ENSG00000236427.1	21.46268009	3.213748254	0.638721977	5.031529162	4.87E-07	2.97E-05
SCEL	10103.65592	3.212186887	0.495772027	6.479161209	9.22E-11	2.05E-08
C2orf54	2650.74636	3.208193178	0.935159813	3.430636276	0.000602167	0.009881099
PADI4	98.40275227	3.206171282	1.135179598	2.824373596	0.004737313	0.044957101
CLIP1-AS1	3.333941918	3.200813346	1.529136979	2.093215579	0.036329915	0.171309989
MMP27	34.12210695	3.19988348	0.959739377	3.334117113	0.000855706	0.012889924
SLITRK3	18.81382592	3.198753877	0.836120161	3.825710737	0.000130395	0.002893458
IL1A	979.9197474	3.194853703	0.744427319	4.291693255	1.77E-05	0.0005998
LRRTM1	19.15778155	3.190633664	0.73218365	4.357695864	1.31E-05	0.0004707
CYP4B1	248.1450836	3.182733616	1.522139326	2.090960769	0.036531581	0.171878346
GGT8P	15.66374019	3.177821175	1.195103426	2.659034446	0.007836495	0.063200486
RN7SK	1122.257596	3.170592989	0.865060667	3.665168361	0.000247176	0.004770914
ENSG00000261268.1	27.52666772	3.165371601	0.65865626	4.805802041	1.54E-06	7.79E-05
ENSG00000214970.4	13.79868479	3.14536491	1.067401791	2.946748765	0.00321134	0.033924619
ENSG00000238102.1	6.474972055	3.141384779	1.552901878	2.022912602	0.043082159	0.189721434
ENSG00000255202.1	12.7243348	3.14137159	0.917791463	3.422750937	0.000619908	0.010123082
CRHR1	6.044228961	3.126085567	1.550626505	2.016014531	0.043798456	0.191390287
CSTB	122276.53	3.12159213	0.497320489	6.276821881	3.46E-10	6.71E-08
CNTFR	757.002544	3.119633123	0.794377969	3.927139529	8.60E-05	0.002109777
MGAM	169.8432526	3.107904774	1.128471584	2.754083327	0.005885678	0.052282451
HPSE2	129.4118117	3.102386523	1.275308895	2.432654971	0.014988576	0.098022532
FABP7	82.17582485	3.10097763	0.994705626	3.117482751	0.001824026	0.022889856
PROK2	71.83003312	3.093192491	1.160274279	2.665914901	0.007677913	0.062383026
CDH22	24.30098942	3.08832002	0.641866142	4.811470523	1.50E-06	7.59E-05
ENSG00000254024.1	31.94129373	3.084204466	0.610323881	5.053389784	4.34E-07	2.74E-05
C5orf58	7.501863091	3.081699544	1.103621469	2.792351934	0.005232641	0.048237438
CDH7	2.985450255	3.08135357	1.533528108	2.009323178	0.044502871	NA
METTL21EP	62.01674955	3.079082797	1.024692523	3.004884615	0.002656816	0.029643196
EXPH5	660.7466795	3.078176919	0.555205755	5.544209321	2.95E-08	2.95E-06
ENSG00000224621.1	13.21373828	3.074210838	0.861267364	3.56940361	0.000357795	0.006460731
ENSG00000269745.1	10.38106761	3.068911687	1.111741555	2.760454238	0.005772104	0.051539088
CPO	4.49611133	3.060037476	1.279639975	2.391326886	0.016787599	0.105389843
ENSG00000248514.1	19.43308591	3.051497933	1.445857569	2.110510744	0.034814387	0.167171794
PPBP	30.29537718	3.050072101	1.272379149	2.397140901	0.016523568	0.104539109
PTK6	2256.236325	3.048404086	0.631647651	4.826114812	1.39E-06	7.14E-05
CLCA4	4240.06159	3.047427764	1.165793912	2.614036438	0.008947949	0.069698527
RNF223	199.8489118	3.042197511	0.611496126	4.97500701	6.52E-07	3.74E-05
BRINP1	41.18768254	3.037568565	1.141887618	2.660129174	0.007811069	0.063057031
S100A14	46384.48806	3.033457367	0.542466654	5.591970201	2.25E-08	2.37E-06
IL1RN	27338.87587	3.030829111	0.460295431	6.584530084	4.56E-11	1.10E-08
DKK4	36.48353194	3.03054096	0.783907435	3.865942362	0.000110661	0.002571854
AIF1L	3013.969514	3.021498944	0.294930375	10.24478726	1.25E-24	7.11E-21
ENPP5	61.00802739	3.014230088	0.537167254	5.611343702	2.01E-08	2.21E-06
ANKRD20A5P	147.7347355	3.01153676	1.075037895	2.801330793	0.005089232	0.047349817
ENSG00000260542.1	25.59434396	3.007138893	0.909868101	3.305027279	0.000949672	0.013924712
ENSG00000268119.1	13.00095806	3.006727475	0.817200855	3.679300454	0.000233875	0.004556969
MYZAP	208.772387	3.002683108	0.916495026	3.27626776	0.001051888	0.014986112
GBP6	19925.05594	2.996430323	0.621698936	4.819744978	1.44E-06	7.35E-05
C20orf166-AS1	28.04797804	2.995562426	1.075337928	2.785694012	0.005341327	0.048843972
ANGPTL7	297.1567018	2.988743395	1.182327561	2.527847184	0.011476429	0.082197218
ACPP	816.878086	2.98538915	0.332620628	8.975357818	2.82E-19	4.02E-16
SLC6A1	121.4718276	2.984621234	0.65455512	4.559770665	5.12E-06	0.000218145
BTC	72.97817527	2.984141057	1.066721839	2.797487544	0.005150175	0.047786689
P2RX6P	6.851743215	2.978249008	1.281418862	2.324180715	0.02011581	0.118857929
GPM6A	42.18868765	2.976433517	0.954729253	3.117568156	0.001823498	0.022889856
RIMS1	11.14839535	2.97636476	0.859439886	3.463144787	0.000533901	0.008994179
DYNAP	825.9234772	2.970786122	1.504680498	1.974363411	0.048340435	0.203286882
PCDHGA8	7.02201241	2.967143839	1.076396865	2.756551914	0.005841434	0.052029593
ENSG00000257671.1	6.804523741	2.950324225	1.268364493	2.326085477	0.020013991	0.118420158
CCDC178	9.213284298	2.924553392	1.11310174	2.627390908	0.008604243	0.067762873
ENSG00000237352.2	4.093869267	2.923691283	1.345279511	2.173296522	0.029758007	0.151871383
ANKRD20A7P	32.60517317	2.923540352	1.327737174	2.201896889	0.027672593	0.145716162
ENSG00000234756.1	24.70259508	2.922168816	0.955011223	3.059826677	0.002214651	0.026152369
ENSG00000254153.1	5.315601425	2.921152607	1.20526636	2.423657296	0.015365098	0.09953227
LINC02036	7.860068378	2.919821378	1.211459317	2.410168741	0.015945144	0.102127839
SLC34A3	15.14557013	2.916987456	0.80536071	3.621963946	0.000292375	0.005458303
HIST2H3D	6.830245747	2.910638812	1.335883074	2.178812554	0.029345596	0.150937941
EDN3	34.05892243	2.910599821	0.818893345	3.554308797	0.000378974	0.006791763
C1QTNF7	378.1202537	2.909204521	0.993709988	2.92761928	0.00341568	0.03540452
KY	347.9463077	2.909112941	1.359374432	2.140038001	0.032351696	0.159728199
RN7SL473P	7.912078159	2.908769481	1.270794286	2.288938118	0.022082948	0.126882247
CRYM	143.7474905	2.898254166	0.712256959	4.069113159	4.72E-05	0.001304435
SBSN	34264.80657	2.892610007	0.74458461	3.884864082	0.000102387	0.002425766
PPL	59168.72119	2.891384603	0.462086233	6.257240309	3.92E-10	7.52E-08
ENSG00000233029.3	6.539328473	2.886621322	1.172298067	2.462361241	0.013802557	0.092715406
S100A9	226581.8489	2.878023302	0.934736745	3.078966689	0.002077199	0.025180132
KLHL38	108.8238315	2.875285716	0.97178537	2.958766209	0.003088733	0.033017361
CLIC3	4527.656735	2.869501223	0.472483415	6.07323163	1.25E-09	2.19E-07
GPR78	41.02534364	2.866555352	1.369104508	2.093744732	0.036282726	0.171257674
ENSG00000258395.1	3.962088585	2.857693697	1.292670361	2.210690198	0.027057298	0.14396985
ENSG00000256609.1	10.94044308	2.846512128	1.451933573	1.960497492	0.049937671	0.207086336
LRRC7	13.22400012	2.845558292	1.102486749	2.581036275	0.009850423	0.074453507
MSTN	29.5927605	2.839581219	1.008863825	2.814632805	0.0048833	0.045899274
EEF1DP3	5.209203119	2.833917037	1.104688706	2.565353499	0.010307074	0.076565916
ENSG00000230387.1	11.94743312	2.832244546	0.889995612	3.182312933	0.001461039	0.019331884
CNTN2	19.69148959	2.830702885	1.125849071	2.514282739	0.011927477	0.083804304
SLC51B	19.31383097	2.828528758	0.876450983	3.227252652	0.00124985	0.017162336
SNORA73B	6.515096266	2.82806452	1.086374237	2.603213906	0.009235431	0.071030903
LOC100128770	224.913225	2.822082964	0.47167702	5.983083432	2.19E-09	3.56E-07
NKX2-8	19.58534558	2.821352589	1.034744752	2.72661696	0.006398727	0.055120048
HID1-AS1	8.900306932	2.820861091	0.878788254	3.209944009	0.001327608	0.017984302
ENSG00000250101.1	5.159367026	2.820081477	1.156609824	2.438230611	0.014759355	0.096931681
GLP2R	13.13511114	2.819607885	1.260565132	2.236780801	0.02530067	0.138255292
SLC38A4	128.8815726	2.816040584	0.630744104	4.46463243	8.02E-06	0.000314279
ENSG00000255325.2	4.990406927	2.811469063	1.353896258	2.076576433	0.03784067	0.175746145
PSMC1P9	3.819997184	2.809583419	1.323426761	2.122961015	0.033757119	0.163853506
OR7E14P	21.40095365	2.804640103	0.658442384	4.259507242	2.05E-05	0.000669164
ENSG00000258789.1	16.40079384	2.801542311	0.878974681	3.187284427	0.001436155	0.019091358
ADCYAP1R1	324.2842748	2.801002334	0.89727791	3.121666434	0.001798306	0.022704108
CHL1	447.2265614	2.800865779	0.884588156	3.166293558	0.001543949	0.020203273
KLHDC8A	238.8552347	2.79618011	1.041195534	2.685547547	0.007241107	0.059872335
MATN4	5.021514742	2.791766817	1.24826926	2.236510107	0.025318376	0.138263587
ATP6V1C2	314.9829433	2.791331743	0.347661453	8.028879001	9.84E-16	7.31E-13
SLC7A14	7.332353567	2.790351151	1.168485637	2.388006377	0.016940048	0.105957487
ENSG00000254676.1	8.72779351	2.786192726	0.924157545	3.014846053	0.002571097	0.029001671
KRT40	31.54021004	2.777865145	1.189807884	2.33471738	0.01955819	0.116610636
SIM2	495.7270507	2.775118836	1.265184026	2.193450739	0.02827492	0.147581103
FLG2	49.49001459	2.775060309	1.238673494	2.240348505	0.025068307	0.13726173
ENSG00000261068.1	507.6986387	2.773344137	0.655040687	4.233850193	2.30E-05	0.000736481
GPRIN2	97.72661537	2.773318679	1.122351701	2.470988975	0.013473997	0.091370711
HIF3A	234.4317824	2.773147255	0.858893398	3.228744406	0.00124335	0.017116671
BCAP31P1	8.500771809	2.771336507	1.360879547	2.03643042	0.041707153	0.186017023
MFSD6L	12.50808652	2.770323692	0.937955765	2.953576061	0.003141152	0.033410434
SNHG24	7.35610361	2.76946447	1.152702833	2.402583207	0.01627973	0.103494736
ENSG00000260891.1	4.891057978	2.765146809	1.215162943	2.275535825	0.022873806	0.12989706
PAX1	200.9123359	2.763697886	0.752415758	3.673099422	0.000239626	0.004651471
LINC00844	8.301553665	2.761635523	1.178670069	2.3430098	0.019128881	0.115394757
DLGAP2	6.243310966	2.753307246	1.142524632	2.409844977	0.0159593	0.102180197
ENSG00000267530.2	7.256052473	2.751242623	1.157685387	2.376502851	0.017477626	0.108525196
HFM1	7.350000791	2.751218195	1.078989662	2.549809597	0.010778177	0.078781691
RASGEF1C	7.331553039	2.747283408	1.074499978	2.556801736	0.010563941	0.077681118
GUCY2C	62.50182474	2.746575272	0.716666353	3.832432289	0.000126883	0.002848104
LINC01315	170.835223	2.745964077	0.434537815	6.319275283	2.63E-10	5.28E-08
GSTM5	485.6996994	2.744801481	0.528894269	5.189697908	2.11E-07	1.47E-05
MAOB	962.233433	2.74424755	0.935092776	2.934732917	0.003338349	0.034963628
HBA1	520.7518659	2.743291494	0.922796816	2.972801212	0.002950955	0.031984907
LRRC14B	98.33680222	2.742875124	1.218734915	2.250592061	0.024411387	0.135293564
ENSG00000236526.1	6.074728246	2.741375075	1.22703934	2.234137884	0.025474002	0.138847598
ARHGEF33	4.85022351	2.741317048	1.10445679	2.482050064	0.013062892	0.089220441
FMO9P	48.54353095	2.737409383	1.048636295	2.610446916	0.0090424	0.07014636
S100A8	205732.436	2.733247065	1.063105782	2.571001976	0.010140475	0.075943767
ETNK2	2483.641071	2.728246137	0.731214588	3.731115574	0.000190634	0.003867465
EPHX2	733.3592864	2.715962528	0.520729553	5.215687321	1.83E-07	1.33E-05
MIR23B	8.724294418	2.714216739	1.216865316	2.230498892	0.025714341	0.139356717
PGLYRP1	52.52048677	2.711612883	1.234875656	2.195859049	0.028102034	0.147070753
ENSG00000269289.1	5.973294086	2.710581933	1.109681208	2.44266724	0.014579173	0.096299891
CAB39L	715.1547844	2.69754516	0.50691817	5.321460777	1.03E-07	8.03E-06
NPPC	202.6157537	2.697302834	0.600648636	4.490650063	7.10E-06	0.000287423
ENSG00000185847.3	23.05120771	2.692359197	1.217225659	2.211881731	0.026974838	0.143770415
ENSG00000224992.1	3.613137598	2.687176326	1.343675197	1.999870454	0.045514254	0.196282376
NR0B1	4.723384135	2.681110844	1.132680333	2.367049877	0.017930516	0.110294951
PAQR5	294.4570312	2.68061133	0.392654596	6.826894061	8.68E-12	2.60E-09
ENHO	125.2950804	2.676774116	0.621885996	4.304284281	1.68E-05	0.000575792
HBA2	1374.853975	2.67331103	0.872950865	3.062384308	0.002195813	0.0260554
HIST1H2BO	9.417388068	2.66942328	0.992617877	2.689275845	0.007160722	0.059493898
ENSG00000253389.2	16.96310753	2.665499375	1.015164609	2.625681935	0.008647558	0.068041266
PRSS3	881.7981701	2.663683308	0.397660461	6.698386112	2.11E-11	5.54E-09
FLG-AS1	70.06546768	2.661233308	0.498750251	5.335803448	9.51E-08	7.59E-06
GABRA4	15.63497056	2.659922131	1.30100441	2.044514307	0.040902765	0.183864073
BMS1P9	20.26124997	2.65788168	0.83962217	3.165568722	0.001547801	0.020203273
ENSG00000237301.1	3.482680834	2.657142872	1.282556551	2.071754942	0.038288301	0.176671309
ENSG00000228614.1	4.746253191	2.651766726	1.226203147	2.162583528	0.030573226	0.154833042
MRLN	101.8027957	2.651400903	1.050842302	2.523119689	0.01163188	0.082738672
ARG1	93.62937753	2.642132779	1.145967225	2.305591923	0.021133445	0.122956917
LOC729870	13.97527205	2.641777869	0.776562352	3.40188764	0.000669221	0.010683777
PPP1R3C	2018.550088	2.63080152	0.779012061	3.37709986	0.000732545	0.01137575
LOC100421166	3.46429376	2.629688737	1.265451506	2.07806362	0.0377035	0.175395203
GPR17	16.08577236	2.628797867	0.841537839	3.123802336	0.001785303	0.02259004
RERGL	149.2123616	2.626367246	1.109519292	2.367121747	0.017927035	0.110294951
HOPX	15306.59911	2.623934321	0.57501035	4.563281896	5.04E-06	0.000216144
MST1L	5.658159427	2.622271399	1.195990167	2.19255264	0.028339626	0.147829336
PLEKHN1	761.9100974	2.615444353	0.627936937	4.165138569	3.11E-05	0.000940497
SLITRK2	42.55574095	2.611389259	0.792621565	3.294623027	0.000985538	0.014279015
ENSG00000238018.1	11.53536436	2.609434787	0.997588946	2.615741482	0.008903394	0.069542873
LOC100422556	8.898435163	2.603865352	1.044301836	2.493403021	0.012652514	0.087254844
ENSG00000267246.1	5.377129638	2.599755365	1.317019535	1.973968719	0.0483853	0.203375417
GP6	5.642551375	2.595554945	1.20434343	2.155161792	0.031149176	0.15665439
CYP4F12	325.5624859	2.593871423	0.586334603	4.423875738	9.69E-06	0.000369314
CSTA	84136.7743	2.592917883	0.310623957	8.347449786	6.98E-17	6.62E-14
SCN7A	166.1376326	2.591608411	0.91596364	2.829379135	0.004663841	0.044428913
FBP2	279.7882323	2.58917015	1.085215368	2.385858353	0.017039313	0.1064225
LINC00482	23.54727205	2.588794695	0.547987667	4.72418423	2.31E-06	0.00011055
NPY6R	195.258706	2.586369848	1.253761287	2.062888586	0.039123215	0.179422041
RGS7	5.732875859	2.584808161	1.262434208	2.0474795	0.040611028	0.183280733
ANKRD20A3	6.755030705	2.583835717	1.059033428	2.439805628	0.014695166	0.096770559
PERM1	850.2970448	2.581326099	0.832239394	3.101662957	0.001924369	0.023768673
MAG	9.571891658	2.578414891	1.075749935	2.396853401	0.016536538	0.104558488
NCCRP1	7020.027728	2.577825302	0.495545172	5.201998618	1.97E-07	1.42E-05
RNF112	95.91146152	2.575188917	0.643041904	4.004698454	6.21E-05	0.001629393
ENSG00000267344.1	28.04810661	2.573449979	0.619108921	4.156699879	3.23E-05	0.000968364
IGSF1	99.20462153	2.57266558	0.618946606	4.15652264	3.23E-05	0.000968364
OR7E91P	51.31963331	2.570814904	0.705905358	3.64186909	0.000270666	0.005120168
LINC00933	23.02542034	2.569457716	0.699693386	3.672262402	0.000240413	0.00466144
DSG1	8716.276695	2.566914662	1.035882739	2.47799733	0.013212213	0.089881266
DUOX1	3127.157612	2.563180423	0.647085113	3.961117898	7.46E-05	0.001873988
C14orf180	36.85693054	2.562251176	1.170224703	2.189537762	0.028557777	0.148398707
ENSG00000226330.1	12.64234609	2.556656389	1.042177237	2.453187709	0.014159643	0.094482429
PDE4C	51.91108939	2.554472021	1.093665121	2.335698535	0.019506959	0.116490164
MYLK4	138.712064	2.554111774	0.641431973	3.981890336	6.84E-05	0.001753581
ENSG00000226622.1	4.288546362	2.55181851	1.26876199	2.011266518	0.044297313	0.192983091
ENSG00000258077.2	12.98223982	2.550157154	1.01892031	2.50280334	0.012321399	0.085663058
MPZ	756.3053142	2.549219802	0.852032053	2.99192946	0.002772203	0.030610713
DBNDD1	489.2870952	2.546513836	0.367760286	6.924385077	4.38E-12	1.36E-09
ECM1	13567.7049	2.544025805	0.592969212	4.290316852	1.78E-05	0.000599949
C1orf116	3166.138529	2.542773185	0.472259009	5.384276718	7.27E-08	6.18E-06
PRIMA1	167.7503012	2.542528257	0.770378293	3.300363317	0.000965597	0.014061725
LMX1A	13.56928293	2.542466377	1.075072983	2.364924445	0.01803375	0.110730593
SBK2	22.56622571	2.542239655	1.172815491	2.167638195	0.030186225	0.153282134
PYGM	7934.881452	2.540381522	1.216582637	2.08812903	0.036786197	0.172580478
MYRIP	188.4981337	2.5379138	0.989331222	2.565282226	0.010309191	0.076565916
C3orf67	147.1362925	2.535083224	0.513993236	4.932133431	8.13E-07	4.54E-05
SERPINB2	2894.281601	2.528396925	0.968416036	2.610858175	0.009031534	0.070093896
MT3	11.75190792	2.526815588	1.120380348	2.255319448	0.024113285	0.134170401
CMTM5	17.24784161	2.5265982	1.129481097	2.236954835	0.025289292	0.13823734
RNF222	337.6929189	2.52611826	0.713422527	3.540844541	0.000398849	0.00705293
PHYHIP	244.9075188	2.523020214	0.656561392	3.842778821	0.000121649	0.002758176
CDRT1	52.62016992	2.522859082	0.636330827	3.964697257	7.35E-05	0.001854271
CCBE1	108.2240433	2.521777707	0.593545349	4.248668968	2.15E-05	0.000696895
ENSG00000259298.1	6.282852682	2.521649614	1.201747022	2.098319835	0.035876902	0.170484754
CRHBP	86.2858923	2.517846335	1.265734302	1.989237655	0.046674977	0.199076645
ENSG00000256360.1	5.392445729	2.516198767	1.147630079	2.192517269	0.028342178	0.147829336
LINC00671	4.235137164	2.513743372	1.240621698	2.026196524	0.04274465	0.188721661
ENSG00000254604.1	4.199686932	2.513488069	1.194085054	2.10494894	0.035295753	0.168508119
SDCBP2	255.0424306	2.509268802	0.463814423	5.410070655	6.30E-08	5.46E-06
ENSG00000272234.1	5.293616782	2.507065005	1.052454786	2.382111837	0.017213669	0.107354469
LINC02028	14.84250504	2.503980989	1.186174582	2.110971712	0.034774743	0.167171794
LINC01269	44.09124013	2.498748705	0.57182622	4.369769379	1.24E-05	0.000453979
C1orf204	109.8622318	2.49642562	0.724333905	3.446512171	0.000567873	0.009454587
HMGN2P15	92.4971908	2.49632837	0.718530808	3.474212022	0.000512356	0.008708523
ENSG00000272800.1	5.279230921	2.494918893	1.18228581	2.110250222	0.034836809	0.167171794
FAM107A	1428.648344	2.492634488	0.899549678	2.770980357	0.00558878	0.050645908
SCARA5	2747.208367	2.485921171	0.779274521	3.19004549	0.001422504	0.018954145
ASB4	16.35267877	2.485735836	0.917075189	2.710503857	0.006718107	0.05709388
DUX4L26	5.072571403	2.485546554	1.259742898	1.973058597	0.048488887	0.203660478
BCAP31P2	25.38874823	2.483362667	0.976736917	2.542509271	0.011005968	0.079835554
DLG2	89.92922558	2.480992148	0.610922048	4.061061726	4.89E-05	0.001339417
LINC01135	10.48650159	2.478878359	0.875391106	2.831738113	0.004629575	0.04422953
CNFN	9972.609409	2.47879915	0.700995876	3.536110889	0.000406064	0.007168148
EVPL	14405.92284	2.46301388	0.506852242	4.859431755	1.18E-06	6.17E-05
HNRNPA1P33	55.66171166	2.458766201	0.865891545	2.83957756	0.004517331	0.043444498
FENDRR	38.31640118	2.446898801	0.794967082	3.077987576	0.002084036	0.02519427
MIR614	23.55513008	2.445316425	1.094175881	2.234847677	0.025427351	0.138769969
ENSG00000225521.1	8.100362269	2.444595049	0.888209447	2.752273192	0.005918313	0.052463216
MYHAS	239.0725655	2.437031164	0.991792743	2.45719802	0.014002548	0.093713665
CD300LG	114.4041485	2.436537525	1.003809859	2.427289892	0.015212095	0.098766163
GLIPR1L1	8.089003283	2.435379601	1.026247649	2.373091528	0.017639892	0.109215164
LIFR	1372.618598	2.425090688	0.88989548	2.725141033	0.006427403	0.055283429
ANXA1	162862.869	2.42419771	0.419142701	5.783704936	7.31E-09	9.91E-07
ENSG00000189316.3	32.7133814	2.42063089	0.919464504	2.632652898	0.008472088	0.067000096
ENSG00000270659.1	8.3680168	2.419444437	1.101212811	2.197072549	0.028015265	0.146997139
A2ML1	37942.17519	2.419394894	0.695052215	3.480882215	0.000499765	0.008528461
ADAMTSL4-AS1	18.43504239	2.415387682	1.077503282	2.241652274	0.024983855	0.136977111
GDF10	661.1701538	2.414431858	0.713920445	3.381934046	0.000719774	0.011259326
NT5C1A	23.72271717	2.412840252	0.986462994	2.445951107	0.014447059	0.09565297
ENSG00000266729.1	92.82433991	2.411031551	0.548105076	4.398849159	1.09E-05	0.000403248
PPP1R3A	313.886726	2.409500867	1.071602262	2.248502969	0.024544136	0.135727721
ASB11	183.1407222	2.408944854	1.198300027	2.010301927	0.044399243	0.193197039
MT1G	397.5768894	2.404063591	0.772589451	3.111696112	0.001860159	0.023210542
ATP2A1	12310.33404	2.403436074	1.088024376	2.208991019	0.027175266	0.14429838
CLEC3B	3945.647633	2.403150824	0.606439265	3.962723002	7.41E-05	0.00186417
ENSG00000232018.4	6.837731577	2.401909926	1.014589285	2.367371666	0.017914932	0.110294951
MT1H	29.64819973	2.401870147	0.69872458	3.437506302	0.000587097	0.009699025
ART1	33.24312909	2.399937174	1.124778075	2.133698396	0.032867477	0.16133398
SLPI	13130.80038	2.399015065	0.820887569	2.922464849	0.003472728	0.035812385
ALS2CL	1751.4427	2.398328878	0.461597721	5.195712131	2.04E-07	1.44E-05
PLP1	434.3512248	2.397109197	0.760856526	3.150540366	0.001629687	0.021025921
F10	416.4510966	2.395800718	0.954441844	2.510158931	0.012067683	0.084518315
CD164L2	77.10996583	2.393943985	0.751259538	3.186573833	0.001439687	0.019123437
CYP4F22	451.5434846	2.392196528	0.631205345	3.78988636	0.000150716	0.003254232
PRCD	10.95976071	2.389455109	1.039806089	2.297981454	0.021562845	0.124874943
PGR	73.50056228	2.385466189	0.520693274	4.581327063	4.62E-06	0.000200317
SLC7A4	38.53942829	2.384976759	1.064185496	2.241128795	0.025017733	0.137103921
PPP1R9A	87.15695054	2.379012548	0.786022095	3.02664844	0.002472814	0.028206597
MYH13	15.32367144	2.377607051	0.820803469	2.896682509	0.003771312	0.038232376
CD207	409.3479631	2.377590868	0.833260475	2.85335851	0.004325979	0.042185365
HPGD	1134.163384	2.375263743	0.748213928	3.174578359	0.001500544	0.019747525
RBM20	130.4291488	2.374830169	0.714005372	3.326067649	0.000880805	0.013137758
ENSG00000228541.1	15.63402571	2.373744023	0.791138539	3.000415106	0.002696119	0.029983792
AQP3	20423.75854	2.371079751	0.800586486	2.961678461	0.003059671	0.032826696
RNF39	566.672018	2.370579067	0.654841914	3.620078396	0.000294514	0.005492232
HAPLN2	7.752395568	2.370409277	1.068705537	2.218019085	0.026553531	0.142087905
MAB21L3	52.08534873	2.370039504	0.933426085	2.539075715	0.011114577	0.08031269
LANCL1-AS1	50.60829708	2.368985803	1.012580512	2.33955303	0.01930683	0.115988428
ENSG00000250222.1	30.9919204	2.368427301	0.684250831	3.461343695	0.000537486	0.00903675
SERPINA5	135.6668229	2.368025983	0.74779319	3.166685674	0.001541869	0.020203273
C15orf62	267.6956139	2.367316816	0.625743411	3.783206944	0.000154821	0.003305807
SLC16A12	19.1980835	2.366343762	0.834327692	2.836228241	0.004564981	0.043833055
LINC00950	17.70578172	2.364374916	0.710901335	3.325883352	0.000881388	0.013137758
ANGPTL1	1197.538437	2.360971852	0.948278917	2.489744115	0.01278351	0.087858268
NPY1R	39.65700133	2.358427834	0.766116066	3.078421064	0.002081007	0.025180132
ENSG00000203849.6	11.913604	2.358316774	0.817279868	2.885568171	0.003907078	0.039144113
ENPP3	27.00390306	2.357873449	0.792632745	2.974736364	0.002932404	0.031905308
KCNB1	107.6776955	2.352861931	0.694108362	3.389761685	0.000699534	0.011043846
INSC	5.908225788	2.351599546	1.190274615	1.975678147	0.048191241	0.202876959
HTR3B	9.190404016	2.349931584	1.176480107	1.997425685	0.04577896	0.196778106
KLHL14	20.33736937	2.348329988	1.040586232	2.256737515	0.024024481	0.133904447
ERVFRD-1	13.8418067	2.348041957	0.879957639	2.668357943	0.0076223	0.062094986
IL18	1685.624124	2.345714504	0.692544984	3.38709334	0.000706374	0.011131248
GNRHR	21.89733022	2.344032601	0.817828872	2.866165138	0.004154775	0.04090597
ATP1B2	117.3118556	2.342822024	0.652635174	3.589788168	0.000330947	0.006052712
ID4	3132.627616	2.338770621	0.527341504	4.435020956	9.21E-06	0.000353399
CFTR	32.95828038	2.332538035	0.970675293	2.403005465	0.016260944	0.103478218
C8orf48	30.54470004	2.329039819	0.578158876	4.028373369	5.62E-05	0.001496716
PSCA	686.428669	2.325593693	0.924377796	2.515847637	0.011874651	0.083696382
ANGPTL5	83.29234093	2.322355384	1.027594531	2.259991967	0.023821749	0.133353342
MASP1	316.7225605	2.321261988	1.0329589	2.247196851	0.024627449	0.135924423
LOC100130417	10.52771191	2.319487711	0.863073457	2.687474273	0.007199465	0.059670673
ENSG00000268307.1	130.8629381	2.312407792	0.486698462	4.751212454	2.02E-06	9.84E-05
FAM150B	79.70701798	2.312401519	1.053270721	2.1954484	0.028131449	0.147134539
IGFL1	3226.867529	2.308353751	0.835944458	2.761372157	0.005755905	0.051486573
CALML3-AS1	133.4776495	2.307589971	0.441726932	5.224019197	1.75E-07	1.28E-05
CYP2C9	31.0689241	2.306242128	0.858763645	2.68553768	0.007241321	0.059872335
ERO1A	5680.969353	2.304228467	0.481269622	4.787811994	1.69E-06	8.47E-05
CALML6	237.0191552	2.302152933	1.155971067	1.991531621	0.046422472	0.198431504
ERV3-1-ZNF117	9.156666576	2.297527107	1.004585995	2.287038759	0.022193561	0.127260962
MAMDC2	765.8517149	2.296929691	0.757706432	3.031424302	0.002434029	0.0279235
BICDL2	1908.863772	2.289749165	0.446639712	5.126613476	2.95E-07	1.95E-05
DUOXA1	1343.331644	2.285623382	0.621226658	3.67921008	0.000233957	0.004556969
EPS8L1	4301.183666	2.283015207	0.453224681	5.037270266	4.72E-07	2.91E-05
RAMP2-AS1	168.1234817	2.282955689	0.721199838	3.165496674	0.001548184	0.020203273
SERPINB7	365.8838921	2.281793241	0.743538635	3.068829425	0.002148993	0.025688657
MXD1	4414.806973	2.279813081	0.440140975	5.179733786	2.22E-07	1.54E-05
DUSP5	3443.114854	2.278112884	0.67740381	3.363005714	0.000770988	0.011854196
KIAA2022	16.73229963	2.278045252	1.129926752	2.016099935	0.043789527	0.191390287
ARF4-AS1	8.226552064	2.277155629	0.960317931	2.371251808	0.017727949	0.109641136
ADGRG6	627.1263612	2.27254345	0.580387579	3.91556183	9.02E-05	0.002191029
KLF8	621.3540371	2.27073765	0.570374888	3.981131877	6.86E-05	0.001756549
RUNDC3B	78.10216997	2.26653417	0.839954008	2.698402708	0.00696731	0.058455594
KCNK7	278.1885724	2.264433512	0.539518867	4.197134981	2.70E-05	0.000836501
MAP1LC3C	102.4120381	2.25903662	1.023116731	2.207994993	0.027244622	0.144442159
CRHR2	24.89732215	2.258368195	0.667391206	3.383874669	0.000714706	0.011221457
SH3BGRL2	2421.021241	2.25283248	0.384139179	5.864625635	4.50E-09	6.86E-07
CACNG4	52.2766715	2.252093003	0.75039409	3.001213671	0.002689058	0.029944256
AFDN-AS1	38.37716678	2.249423773	0.505165879	4.452841865	8.47E-06	0.000328242
CEP126	149.2956557	2.247962152	0.450333167	4.991775687	5.98E-07	3.54E-05
ENSG00000261625.1	20.55427905	2.244605503	0.663663449	3.382144227	0.000719224	0.011259326
KERA	76.73083171	2.242710707	0.708345476	3.166125545	0.001544841	0.020203273
GRHL1	2695.076146	2.24238435	0.269681332	8.314940954	9.18E-17	8.25E-14
ENSG00000255362.1	9.969410856	2.241871537	0.88971761	2.519756282	0.011743612	0.083198132
ASB15	53.45219748	2.239767378	1.120963615	1.998073219	0.045708723	0.196647863
P2RY2	1368.465596	2.231848861	0.655626278	3.404147968	0.000663708	0.010637393
MPIG6B	29.57459612	2.231240847	0.574157266	3.886114447	0.000101861	0.002416664
GLIPR1L2	15.35081921	2.230882298	0.650587582	3.429026865	0.00060575	0.00993034
GSTO2	286.9232392	2.22585741	0.654400954	3.401366391	0.000670499	0.010694177
LINC01697	111.2340191	2.219867059	0.654442617	3.391996488	0.000693853	0.010964294
ENSG00000261202.1	10.79806837	2.219447375	0.819757879	2.707442566	0.00678038	0.057508666
KLHL33	58.18547779	2.219176859	0.824507175	2.691519161	0.007112741	0.059326097
KIAA1683	39.4968776	2.218751936	0.59944169	3.701364073	0.000214444	0.004264405
ENSG00000226143.1	6.319364554	2.217852727	0.928512697	2.388607861	0.016912343	0.105876251
GLDN	138.2656968	2.216877438	0.516411541	4.292850296	1.76E-05	0.0005998
BNIPL	1675.843307	2.216398647	0.639145513	3.46775281	0.00052483	0.008885176
CYP2J2	241.6794447	2.215940235	0.776799658	2.852653463	0.004335587	0.042247862
SCN2B	122.0951026	2.214141615	0.494591643	4.476706486	7.58E-06	0.000301835
MYLK3	535.7922236	2.213173643	1.12135527	1.973659645	0.048420457	0.203473122
ENSG00000246582.2	5.389973498	2.211173131	1.00886459	2.191744218	0.028397981	0.14803
MLIP-IT1	6.480248299	2.207607411	1.120263103	1.970615122	0.048767916	0.20421239
SDPR	1515.393603	2.202213351	0.659116107	3.341161483	0.000834287	0.012618237
DPT	7127.269228	2.200727942	0.963134483	2.284964334	0.022314919	0.127656882
ADH7	5406.21296	2.19981316	0.660505217	3.33050081	0.000866899	0.013024073
ADGRF2	10.50244769	2.197653283	0.994850559	2.209028545	0.027172656	0.14429838
RNF225	211.5063583	2.197242754	0.419726318	5.234941581	1.65E-07	1.22E-05
SMIM5	586.1426035	2.194140105	0.4499786	4.876098784	1.08E-06	5.72E-05
PLCXD3	69.47116251	2.194039805	0.860593097	2.549450852	0.010789272	0.078795357
KRT222	52.2074228	2.192880224	0.678276821	3.233016605	0.001224904	0.016928655
ENSG00000223837.2	9.052642201	2.192734039	0.874081147	2.508616102	0.012120513	0.084761831
KLF15	260.0504931	2.192597009	0.739613083	2.964518962	0.003031566	0.032630878
LINC00982	48.99481771	2.192411208	1.032198985	2.124019922	0.033668478	0.163620181
NDNF	474.3831018	2.191482138	0.432026356	5.072565843	3.92E-07	2.50E-05
MPZL3	1004.843273	2.190617329	0.374514854	5.849213475	4.94E-09	7.21E-07
CACNB4	63.83141024	2.183115105	0.699476573	3.121069655	0.001801954	0.022733367
LINC01088	13.25404686	2.182739623	0.843895947	2.586503267	0.009695525	0.073751769
SEC14L5	67.23716361	2.177838502	0.437299153	4.980202885	6.35E-07	3.70E-05
ENSG00000259153.1	130.878361	2.175897776	0.533437915	4.079008478	4.52E-05	0.001260339
FUT6	1237.128815	2.175659965	1.052502631	2.067130192	0.038721888	0.177904058
GABRB3	23.57956966	2.170225877	0.538034797	4.033616203	5.49E-05	0.001470578
CA14	40.83653478	2.169320753	0.798472744	2.716837574	0.006590894	0.056292829
ENSG00000261996.1	14.26652917	2.168868438	0.76329538	2.841453642	0.004490838	0.043291476
MFAP4	7293.099221	2.167973574	0.689877673	3.142547815	0.001674844	0.021478737
PTGR1	1602.919143	2.164843383	0.57598629	3.758498109	0.000170936	0.003552232
CNTNAP3	110.9790923	2.163842046	0.643504032	3.362592833	0.000772142	0.011861261
DIO3OS	11.21372835	2.161684248	0.82902958	2.607487476	0.009120941	0.070536204
ABCA10	133.8270698	2.159884304	0.568430109	3.799735922	0.00014485	0.003154437
PLA2G4B	43.35039998	2.158538375	0.866999035	2.489666409	0.012786305	0.087858268
NCMAP	34.32990026	2.155542052	0.784968713	2.746022887	0.006032256	0.053114943
MGLL	8074.410517	2.15308177	0.391114683	5.504988345	3.69E-08	3.56E-06
FCER1A	436.4674596	2.150936013	0.946215621	2.273198587	0.023014215	0.13047754
MAPT	682.0004502	2.1502681	0.662632465	3.245038859	0.001174346	0.016348963
DNM1P46	15.32312544	2.146583592	0.956968714	2.243107387	0.02488989	0.136671461
KRT31	204.5537061	2.145134703	0.646702492	3.317034852	0.000909783	0.013455331
DENND2C	725.3755571	2.142042491	0.399942041	5.355882277	8.51E-08	6.86E-06
SLC16A6	391.419409	2.141337228	0.466896087	4.586325069	4.51E-06	0.000196581
HLF	608.5914913	2.139058234	0.729943646	2.93044298	0.003384791	0.035234004
CTTNBP2	441.0681525	2.137830998	0.417694985	5.118162949	3.09E-07	2.03E-05
ENSG00000223561.2	30.73098902	2.13662683	0.833946611	2.562066687	0.010405134	0.076844139
ENSG00000261521.1	185.6752681	2.134437357	0.819159494	2.605643191	0.009170193	0.070720201
AIM1L	2461.724397	2.131443204	0.322094523	6.617446274	3.65E-11	9.05E-09
GPIHBP1	605.9634155	2.12916687	0.80641858	2.640275068	0.008283876	0.065939037
PITX1	23288.97713	2.1285573	0.297377345	7.157765487	8.20E-13	2.98E-10
FBXL16	309.7813138	2.125319712	0.425761842	4.991804112	5.98E-07	3.54E-05
AGAP11	146.7544542	2.123167545	0.56170062	3.779891759	0.000156897	0.00333568
CDH20	54.12878457	2.11274758	0.869654456	2.4294104	0.015123403	0.098411992
MYOCD	51.6992024	2.107564707	0.582374816	3.61891457	0.000295841	0.005510971
NODAL	13.70822167	2.104987644	0.872263691	2.413246894	0.015811105	0.10165047
LOC100431175	5.867627601	2.102504361	1.013164555	2.075185468	0.037969349	0.17581795
SLC2A4	609.6748555	2.095865801	1.032484245	2.029925214	0.042364142	0.187994701
ESYT3	30.63643282	2.091051307	1.052380124	1.986973393	0.046925345	0.19989495
CHRNA10	97.29943792	2.080280452	0.773126716	2.690736731	0.007129443	0.059365529
SLC25A4	4519.401487	2.07501813	0.78138138	2.655576626	0.007917294	0.063613934
PIH1D2	15.85580634	2.074964338	0.647915986	3.202520671	0.001362305	0.018323542
RDH12	518.9825367	2.073802827	0.859702245	2.412233815	0.01585511	0.101751562
FNDC5	900.7331241	2.072006793	0.981877571	2.110249643	0.034836859	0.167171794
SLC17A7	114.7879821	2.07010539	0.726368467	2.849938404	0.00437277	0.042488994
ENSG00000259146.2	14.01604298	2.069665261	1.029666134	2.010035285	0.044427454	0.193254336
GRB14	136.0355419	2.068066203	0.871125536	2.37401628	0.017595775	0.109021046
PITX2	1371.73863	2.066775655	0.535359651	3.860536839	0.000113138	0.002611657
ENSG00000259884.1	13.42781056	2.06626292	0.836532721	2.470032393	0.013510082	0.09150643
ENPP6	27.61574343	2.064215772	0.781264875	2.642145881	0.008238256	0.065637078
SBSPON	181.4388269	2.064144632	0.465230108	4.436825124	9.13E-06	0.000351241
FSD2	135.3074872	2.058250326	0.765468227	2.688877542	0.007169271	0.059507043
SCN4B	696.1937129	2.057853975	0.767173016	2.682385762	0.007309911	0.060264433
RBP7	204.7822661	2.056632266	0.516421275	3.982470062	6.82E-05	0.001753581
ADAM33	919.2706531	2.049652653	0.690089081	2.970127638	0.00297676	0.032182925
COBL	765.5243882	2.048239126	0.582440536	3.51664934	0.000437031	0.007633291
LGR6	193.0818797	2.048077461	0.898017454	2.280665539	0.022568246	0.128704804
PGAM2	1108.980397	2.047808622	0.871170734	2.350639824	0.018741165	0.113644508
ART3	142.7489474	2.045685587	1.013030865	2.019371432	0.043448629	0.190745174
IVL	11353.43036	2.042134913	0.508044861	4.019595652	5.83E-05	0.001546348
HMGCLL1	44.14004654	2.041079887	1.000682134	2.039688547	0.041381356	0.185191598
C1orf210	132.295206	2.040335726	0.453994126	4.494189706	6.98E-06	0.000284708
ENSG00000267546.2	8.254408475	2.036563792	0.992489534	2.051975081	0.040172084	0.181859891
KCNAB1	147.9459049	2.034112336	0.515919475	3.942693454	8.06E-05	0.001994673
OCLN	314.12725	2.031574653	0.55836671	3.638423666	0.000274312	0.00517196
DGAT2	619.1474022	2.031221887	0.799810181	2.539629948	0.011096981	0.080289195
SH3TC2	97.05782618	2.028370332	0.532450762	3.809498413	0.000139249	0.003049553
ENSG00000228363.2	5.723265743	2.024785692	1.012157651	2.000464741	0.045450104	0.196057784
N4BP3	928.9148308	2.019443571	0.435533081	4.636716842	3.54E-06	0.000160393
CAPN3	178.7388973	2.018416872	0.98165376	2.056139298	0.039769091	0.180870722
PEX5L	6.267694353	2.016336376	1.010079677	1.996215171	0.045910507	0.197194689
HIBCH	953.1215243	2.013986236	0.492613333	4.088371343	4.34E-05	0.001222509
KIF1A	35.72478573	2.013665837	0.907092322	2.219912778	0.026424689	0.141713035
FLG	1060.94078	2.011332122	0.84981282	2.366794281	0.017942903	0.110305862
FAXDC2	571.6583068	2.009602086	0.677824352	2.964782955	0.003028965	0.032623448
FLJ36777	11.70297127	2.003353752	0.889737695	2.251622881	0.024346114	0.135026077
PPARGC1A	184.8574448	2.002500732	0.516490636	3.877128822	0.000105696	0.002490353
ENSG00000234694.1	8.11862658	2.001341828	0.835114954	2.396486638	0.016553097	0.104558488
CHST11	1231.437901	-2.00026469	0.618399586	-3.23458284	0.001218206	0.016863364
FOXD4	21.56016157	-2.005139186	0.952508761	-2.105113641	0.035281417	0.168486768
OSCAR	319.9163082	-2.007643078	0.678912381	-2.957146067	0.00310501	0.033114207
IRF8	1373.489491	-2.010339463	0.790881136	-2.54189836	0.011025223	0.079870331
SIGLEC8	74.15843339	-2.010665968	0.579591087	-3.46911126	0.000522183	0.00884914
LOC100419928	36.12698366	-2.011925228	0.858627693	-2.343186976	0.019119799	0.115394757
RAI14	1574.787679	-2.012758137	0.486643439	-4.136001797	3.53E-05	0.001042649
PIK3AP1	808.0803602	-2.015731675	0.52072445	-3.871014073	0.000108384	0.002534309
CDC6	402.9507402	-2.017767035	0.544573919	-3.705221579	0.000211206	0.004206604
OAS2	2824.676904	-2.021110013	0.880426787	-2.295602589	0.021698615	0.125348574
P2RY6	212.0164623	-2.022131025	0.890021182	-2.272003259	0.023086313	0.130712763
CENPI	86.65292611	-2.024829691	0.459643878	-4.405214094	1.06E-05	0.000394152
FERMT3	1862.296903	-2.026034029	0.72545441	-2.792779257	0.005225734	0.048237438
FOXE1	1523.239008	-2.027023655	0.809634993	-2.503626539	0.012292771	0.085498828
HNF1A	30.25853573	-2.030010068	0.875140544	-2.319638922	0.020360418	0.119805949
LPXN	637.9440571	-2.031965798	0.703833511	-2.886997802	0.003889369	0.039035376
ERCC6L	111.066661	-2.034305927	0.49300103	-4.126372566	3.69E-05	0.001079799
NLRC3	256.5597947	-2.034551346	0.869842663	-2.338987764	0.019336067	0.115991667
C4A	515.9386078	-2.034764356	0.719875186	-2.826551594	0.004705216	0.044702172
PRF1	621.9609706	-2.035757936	0.905320097	-2.248660935	0.024534076	0.135716027
LINC00519	38.88220812	-2.036833673	0.676638246	-3.010225458	0.002610538	0.029222291
LAPTM5	8115.243178	-2.037515447	0.626077345	-3.25441491	0.001136262	0.015922581
PYHIN1	77.5102491	-2.038492402	0.920889566	-2.213612226	0.026855466	0.143236084
IQCG	388.0267487	-2.040774174	0.794120467	-2.569854647	0.010174119	0.076005598
ABCC5	3084.57887	-2.041492661	0.853106896	-2.393009211	0.016710822	0.105104792
IQCA1	64.29441659	-2.042304	0.748979337	-2.726782836	0.006395512	0.055120048
GZMK	319.312615	-2.044051193	1.034083674	-1.97667872	0.048077958	0.202632043
PMEPA1	2245.981866	-2.044294376	0.298183543	-6.855825623	7.09E-12	2.16E-09
CLEC2D	287.526013	-2.045702862	0.820752853	-2.492471216	0.012685761	0.087413543
PCED1B-AS1	176.8056467	-2.047664066	0.874862719	-2.34055472	0.019255117	0.115774692
FSCN1	10684.4548	-2.051224752	0.366296521	-5.599902357	2.14E-08	2.30E-06
HERC5	570.8777107	-2.052936191	0.857359681	-2.394486511	0.016643656	0.104910305
RAD51AP1	329.2318697	-2.05525658	0.502625288	-4.089043331	4.33E-05	0.001220985
DNAJC22	16.93343143	-2.056186805	0.960098369	-2.141641807	0.032222317	0.159595625
CCR1	654.2866781	-2.057425804	0.904502273	-2.274649678	0.022926953	0.130112365
ITGAL	979.8485575	-2.057682819	0.925768049	-2.222676427	0.026237627	0.141118116
RUNDC3A	17.08268298	-2.062506951	0.866883125	-2.379221478	0.017349248	0.107884915
MISP	184.061646	-2.062511862	0.916458088	-2.250525024	0.024415637	0.135293564
ITK	264.0105586	-2.062924406	0.912113862	-2.261696146	0.023716183	0.13311692
ENSG00000197813.4	26.96058013	-2.063011987	0.693196664	-2.976084702	0.002919542	0.031805879
CTSD	37866.23033	-2.069324488	0.558272095	-3.706659365	0.000210011	0.004195801
SDSL	204.605524	-2.069404225	0.480195135	-4.309506849	1.64E-05	0.000564634
ERMN	9.83263008	-2.070393873	1.052242118	-1.967602169	0.04911383	0.204974944
3-Sep	102.7384618	-2.071641177	0.753792422	-2.748291329	0.005990675	0.052873332
FST	1763.182661	-2.072488411	0.776418579	-2.669292654	0.007601119	0.062006835
HAPLN3	1179.040783	-2.077897086	0.437537086	-4.749076487	2.04E-06	9.92E-05
JAK3	726.5107919	-2.079986731	0.831669018	-2.500978979	0.012385053	0.085930599
NETO2	820.2804722	-2.084953924	0.921398621	-2.262814244	0.023647142	0.133033131
PGBD5	365.3557467	-2.08601502	0.75480451	-2.763649384	0.005715892	0.051360327
CCNO	45.52078314	-2.086163835	0.938291446	-2.22336444	0.026191236	0.141118116
IL7R	1285.1742	-2.086866755	0.819462231	-2.546629577	0.010876882	0.079265743
NCKAP1L	1452.061405	-2.088713107	0.658828049	-3.170346361	0.001522573	0.020006613
SLC52A1	27.66779905	-2.090472618	0.85693884	-2.439465363	0.014709013	0.096824414
GDF6	13.30752322	-2.092779752	0.757296646	-2.763487415	0.00571873	0.051360327
IFI44	1560.184007	-2.099111233	0.907742639	-2.312451948	0.02075279	0.121320728
ITGA4	519.1178193	-2.106886662	0.720780722	-2.923061895	0.003466076	0.035796561
ENSG00000272172.1	7.138632628	-2.10916455	0.985685654	-2.139794307	0.032371394	0.159771206
AKAP5	52.61373581	-2.109205318	0.686392867	-3.072883504	0.002120012	0.025484905
MYO1G	917.8705963	-2.109793183	0.74399728	-2.835753895	0.004571766	0.0438528
HAPLN1	61.50878182	-2.109900457	0.895603863	-2.355841176	0.018480817	0.112516338
CASC15	56.8386419	-2.111455035	0.603848511	-3.496663476	0.000471116	0.008097189
KIF14	196.6584253	-2.112696447	0.442036068	-4.779466196	1.76E-06	8.75E-05
NPAS1	43.6770435	-2.117478739	0.876118439	-2.416886397	0.015653902	0.100905642
RAB39A	16.14362999	-2.119196724	0.927800363	-2.284108531	0.022365153	0.127858617
LAT	396.1278302	-2.121764217	0.829989443	-2.556374946	0.010576908	0.077704979
ITGAX	1058.478062	-2.121791947	0.895292894	-2.369941681	0.017790891	0.109851859
ENSG00000271590.1	11.82293789	-2.122402486	0.997157311	-2.128453015	0.033299542	0.162520791
KCNH3	18.62827468	-2.125132016	0.64309025	-3.304562644	0.000951247	0.013927905
CXCR6	260.3586468	-2.129022886	0.948697036	-2.244154672	0.024822451	0.1364302
SLC39A8	477.6398079	-2.131387356	0.545940468	-3.90406552	9.46E-05	0.002266372
EMILIN1	4827.733765	-2.131885975	0.42821947	-4.978489129	6.41E-07	3.71E-05
CDCA5	553.2118979	-2.134193553	0.425847815	-5.011634385	5.40E-07	3.26E-05
DHDH	29.02291576	-2.135169929	1.042307483	-2.048502926	0.040510746	0.182979364
CECR1	1789.651406	-2.136319635	0.626942509	-3.407520791	0.000655559	0.01055484
E2F1	410.7350763	-2.136689361	0.564445845	-3.785463881	0.000153422	0.00329216
PLK1	662.8477515	-2.137831101	0.334397099	-6.393091055	1.63E-10	3.52E-08
C2	1492.543016	-2.141209151	0.634315818	-3.375619983	0.000736496	0.011406001
LIPG	95.52706145	-2.144243924	0.849205522	-2.524999977	0.01156983	0.082451327
LCTL	7.489504837	-2.144305994	0.920925489	-2.328425068	0.019889544	0.117859471
MCM2	1849.711366	-2.144617531	0.571698914	-3.751305935	0.000175916	0.00363361
ALDH1L2	347.6220573	-2.144964714	0.40754629	-5.263119227	1.42E-07	1.06E-05
RHOH	228.7485931	-2.146142753	0.96375835	-2.226847376	0.025957476	0.140318229
SAMD12	387.7374928	-2.151044473	1.03992402	-2.06846311	0.038596496	0.177471156
CEMIP	423.159338	-2.153731392	0.675329341	-3.189157144	0.001426883	0.018997672
SLA2	152.7877956	-2.153957947	1.004594794	-2.144106221	0.032024377	0.158930971
CRACR2A	58.14331825	-2.155546307	0.840692284	-2.56401343	0.010346954	0.076676023
ABALON	27.69774225	-2.159533368	0.550118465	-3.925578773	8.65E-05	0.00211742
ADAM28	262.5218057	-2.159957159	0.65764228	-3.284395218	0.001022015	0.014720117
NPW	33.88376516	-2.160569515	0.524361588	-4.120380981	3.78E-05	0.00109512
GLIS3	188.4234333	-2.161797653	0.580137509	-3.726353872	0.00019427	0.003922593
HOXB4	101.7630017	-2.164512288	0.593266243	-3.648466964	0.00026381	0.005008334
ADAMTS7	523.5755172	-2.168357698	0.544431008	-3.982796105	6.81E-05	0.001753581
MDK	2684.926533	-2.169214937	0.441667002	-4.911426316	9.04E-07	4.95E-05
ENSG00000235027.1	83.48049824	-2.172011701	0.616256127	-3.524527557	0.000424239	0.00744794
KIF4A	433.4442423	-2.176817001	0.551897417	-3.944242055	8.01E-05	0.001990482
CD52	1151.986974	-2.17693676	0.84876475	-2.564829371	0.010322655	0.076632594
ENSG00000262732.1	4.704060534	-2.180988905	1.052770977	-2.071665113	0.038296683	0.176671309
ENSG00000268027.1	23.10109702	-2.181019777	1.084940525	-2.010266671	0.044402972	0.193197039
GABRR2	13.43754028	-2.181687343	0.788998938	-2.765133433	0.005689952	0.051182598
COL4A5	922.3963008	-2.182325521	0.752456539	-2.900267867	0.003728439	0.037887682
GPR82	17.52603826	-2.183806309	0.850999262	-2.566167101	0.010282928	0.076470601
SASH3	1067.147571	-2.186439847	0.788127276	-2.774221772	0.005533394	0.050250633
POU2F2	425.5387793	-2.186746766	0.761668882	-2.870993967	0.004091833	0.040519824
CD226	63.58984479	-2.18988771	0.985974485	-2.221038926	0.026348325	0.141490754
PKMYT1	391.6060742	-2.190397574	0.280316138	-7.81402595	5.54E-15	3.78E-12
MAGED4	14.95287444	-2.191082618	0.936072908	-2.340717907	0.019246703	0.115764854
EPHB2	365.0198621	-2.191908519	0.501308397	-4.372375431	1.23E-05	0.000449553
CD247	391.4291685	-2.193704745	0.88153173	-2.488514787	0.01282779	0.088037089
ENSG00000260655.1	19.67515127	-2.193916517	0.989862365	-2.216385423	0.026665117	0.142475299
COL5A3	2187.52968	-2.195995282	0.403194584	-5.446490034	5.14E-08	4.67E-06
ENSG00000260114.1	22.38242312	-2.199186398	0.817344955	-2.690646566	0.00713137	0.059365529
CD8A	1068.135007	-2.199753757	1.02111188	-2.154273003	0.031218769	0.156846767
SLC13A5	33.2361463	-2.200073763	1.112174941	-1.978172392	0.047909262	0.202220414
FAM46C	656.1755928	-2.201884193	0.779791718	-2.823682457	0.00474754	0.045004145
CD3E	954.1924436	-2.207231071	0.948016184	-2.328263069	0.019898139	0.117859471
DLGAP1-AS2	14.36016003	-2.211307684	1.021128076	-2.1655537	0.030345308	0.153861248
CTSL	5644.019652	-2.213796757	0.6618367	-3.344928981	0.000823036	0.012496985
NEK6	625.541733	-2.214383036	0.379526074	-5.834600545	5.39E-09	7.68E-07
BIK	206.410213	-2.223160667	0.832222909	-2.671352403	0.007554629	0.061716006
CYP27C1	44.47084697	-2.22866364	1.040761209	-2.141378464	0.03224353	0.159595625
IKZF3	554.706766	-2.23823673	0.99804918	-2.242611663	0.024921868	0.136754045
IL2RG	1131.243068	-2.23967436	0.879071338	-2.547773159	0.010841294	0.079073862
CAMK1G	5.038210789	-2.240303488	1.03952931	-2.155113344	0.031152966	0.15665439
CCRL2	118.5673067	-2.240525502	0.728442539	-3.075775209	0.002099561	0.025292451
ENSG00000272323.1	10.87491153	-2.243021669	0.787368993	-2.848755398	0.004389061	0.04259883
CCL5	2600.242845	-2.244142229	0.96714425	-2.320380057	0.020320327	0.11973502
SLC4A11	537.5757611	-2.244583356	0.901742936	-2.489161008	0.012804496	0.087947892
PDZD7	37.36736919	-2.245321324	1.02898298	-2.182078196	0.029103762	0.150105817
KIF18B	262.2947253	-2.246190031	0.530540629	-4.233775719	2.30E-05	0.000736481
C7orf13	138.3738813	-2.246566745	0.895931359	-2.507521054	0.012158134	0.084942839
CACNA1I	18.08322916	-2.248045791	1.100999648	-2.041822442	0.041169147	0.184580413
PARP15	74.75448452	-2.253401755	0.831937749	-2.708618233	0.006756403	0.057333772
SIGLEC10	329.1276368	-2.254666414	0.812959694	-2.773404917	0.005547305	0.050350192
EOMES	146.856811	-2.259790357	0.999223738	-2.26154591	0.023725473	0.13311692
ENSG00000272476.1	16.01705517	-2.262935952	0.832765955	-2.717373276	0.006580235	0.056258044
ENSG00000261425.1	15.98000898	-2.265272214	0.944667501	-2.397957178	0.016486793	0.104367381
GPR174	27.68894555	-2.268292086	1.065641523	-2.12856954	0.033289891	0.162520124
ERC2	17.9935099	-2.269601218	0.899106879	-2.52428412	0.011593419	0.082584978
CENPA	167.8507382	-2.272701819	0.441415664	-5.148666	2.62E-07	1.76E-05
LGALS9	2522.606118	-2.274040846	0.742260762	-3.063668405	0.002186411	0.025972374
SLC29A3	388.5196867	-2.274558137	0.695290648	-3.271377438	0.00107025	0.015171788
GTSE1	292.1122227	-2.281060928	0.413295988	-5.519194463	3.41E-08	3.32E-06
CDC45	310.4222501	-2.28223047	0.397654502	-5.739229549	9.51E-09	1.21E-06
BEND6	155.463448	-2.283330514	0.758134069	-3.011776687	0.002597236	0.029151795
SIT1	256.2751325	-2.286241158	1.010841465	-2.26172079	0.023714659	0.13311692
OXTR	25.08756652	-2.286575865	0.877035072	-2.607165822	0.009129514	0.070549038
LOC100131689	9.298745182	-2.287074756	0.95760747	-2.388321759	0.016925516	0.105905373
MTHFD1L	482.4362088	-2.293031808	0.391500655	-5.85703186	4.71E-09	7.02E-07
P3H1	1359.621618	-2.293132932	0.359460425	-6.379375224	1.78E-10	3.75E-08
CCR5	671.7602357	-2.293991416	0.92266646	-2.486262931	0.012909255	0.088544092
LINC00578	32.53458862	-2.29924489	0.939351949	-2.447692679	0.014377423	0.095302731
SLC15A1	54.16302928	-2.30229584	0.649242165	-3.546128032	0.000390936	0.006948983
C3orf80	216.5090522	-2.303376751	0.672056198	-3.427357352	0.000609486	0.00998202
ENSG00000229647.1	17.6543955	-2.312377011	0.882305749	-2.620834119	0.008771493	0.068794603
CPNE5	194.9016713	-2.314501209	0.695448857	-3.328068178	0.000874505	0.013093175
BEND3P1	15.8795164	-2.316583533	0.789496928	-2.93425275	0.003343518	0.034974879
ENSG00000225210.5	26.27414086	-2.318098519	0.848965273	-2.730498635	0.00632386	0.054862452
ENSG00000259768.3	6.210263203	-2.318715692	0.995212052	-2.329870993	0.019812971	0.117638136
LAIR1	1151.958952	-2.321059744	0.606091673	-3.829552276	0.000128377	0.002864941
SLC12A8	328.4357418	-2.326502889	0.701251436	-3.317644383	0.0009078	0.01343764
GATA3	225.9990609	-2.326623919	0.833766429	-2.790498439	0.005262695	0.048357914
CCNE1	209.0593625	-2.328920815	0.640751119	-3.634673037	0.000278333	0.005236224
AOAH	501.5220472	-2.33007414	0.663230823	-3.513217507	0.000442715	0.007693241
CHPF	4409.066705	-2.331853133	0.461921021	-5.048164137	4.46E-07	2.77E-05
CD8B	192.4016635	-2.332589956	1.062425488	-2.195532754	0.028125404	0.147134539
NOS2	40.03332284	-2.333146798	0.733849969	-3.179323971	0.00147619	0.019517243
HESX1	13.17473514	-2.333327311	1.02855741	-2.268543581	0.023296096	0.131551706
CLSPN	367.0679385	-2.335777685	0.297240023	-7.858220634	3.90E-15	2.77E-12
ENSG00000237015.1	6.22488198	-2.338300212	1.038284318	-2.252080833	0.024317164	0.134953152
IL12RB2	156.1393774	-2.341202135	0.911697708	-2.567958781	0.010229932	0.076244435
KRT18P5	5.081368322	-2.343823517	1.06291238	-2.205095698	0.02744738	0.144932347
FPR3	935.0248607	-2.345047466	0.598233143	-3.919955775	8.86E-05	0.002161244
LOXL1	2178.657724	-2.346282141	0.523523412	-4.481713879	7.40E-06	0.000296914
CD5	520.7170383	-2.349128168	0.900799702	-2.607825205	0.009111947	0.070525727
CD2	713.7782606	-2.354740173	0.986338519	-2.387354976	0.016970097	0.106067761
ACOXL	13.28671653	-2.357107707	0.956313769	-2.464784868	0.013709554	0.092308473
ENSG00000260997.1	19.32688574	-2.359124573	1.064669458	-2.215828167	0.026703273	0.142634554
ADAM23	690.6381896	-2.359158097	0.711008699	-3.318043928	0.000906502	0.013430071
LOC729683	116.4462201	-2.359648669	0.674232991	-3.499752607	0.00046569	0.008027163
APCDD1L	61.10967333	-2.366838829	0.600982912	-3.938279747	8.21E-05	0.002028775
COL4A2	15750.23094	-2.368319893	0.606632259	-3.904045421	9.46E-05	0.002266372
FZD2	400.4110296	-2.371584282	0.504705654	-4.698945345	2.62E-06	0.0001234
EPSTI1	1252.238513	-2.373236456	0.932345946	-2.545446211	0.010913818	0.079467107
SCN8A	35.19755247	-2.376443706	0.783641012	-3.032566789	0.002424834	0.027888064
SEL1L3	1218.889666	-2.377157003	0.486554858	-4.885691637	1.03E-06	5.48E-05
FAM222A	110.8863428	-2.37792675	0.626128627	-3.797824679	0.000145972	0.003172373
MIR4451	14.25350345	-2.377941376	0.925872349	-2.568325297	0.010219121	0.076244435
DDN	533.2070201	-2.37801795	1.075524065	-2.211031837	0.027033632	0.143949037
FER1L4	52.60328672	-2.381265872	0.625937332	-3.80431994	0.000142194	0.003110068
ORC6	263.5829742	-2.381765745	0.565647864	-4.210686357	2.55E-05	0.00079945
HAVCR2	568.6775178	-2.383571399	0.629713102	-3.785170408	0.000153603	0.00329216
MTFR2	70.22957923	-2.384444497	0.4511152	-5.28566649	1.25E-07	9.45E-06
NOX4	208.9131364	-2.385222005	0.676857494	-3.52396483	0.000425141	0.007456112
C4B	245.2613188	-2.385843743	0.891903117	-2.675003257	0.007472852	0.061253006
CD72	73.49308414	-2.387009811	0.921594152	-2.590087845	0.009595144	0.073171543
LYZ	5997.47471	-2.387892764	0.724042995	-3.297998575	0.000973766	0.014144452
PYCARD-AS1	51.68509425	-2.39362189	0.535662909	-4.468522743	7.88E-06	0.000310717
FSD1	17.43151637	-2.394952958	1.028646889	-2.328255676	0.019898531	0.117859471
CARD11	464.3503106	-2.397454537	0.818107358	-2.930488909	0.003384291	0.035234004
MCIDAS	6.463842167	-2.399905293	1.101870129	-2.178029179	0.029403864	0.150951824
LOC642661	9.458770952	-2.401780421	1.183433636	-2.02950157	0.042407229	0.188058227
BCAT1	1008.719105	-2.403684322	0.56016138	-4.291056838	1.78E-05	0.0005998
C10orf91	9.047654741	-2.408348734	1.101038054	-2.187343776	0.028717437	0.148742045
C16orf59	105.2065656	-2.414667167	0.574676196	-4.201787346	2.65E-05	0.000820977
SALL1	11.03779675	-2.414935086	0.942656499	-2.561839958	0.010411929	0.07686109
CD7	623.533353	-2.425479351	0.946260293	-2.563226387	0.01037044	0.076698803
DGKI	26.1179964	-2.427913855	0.942380876	-2.57636155	0.009984618	0.075201609
LINC01181	9.994923372	-2.431483634	0.938155024	-2.591771691	0.009548311	0.072939698
CD6	636.3991095	-2.431862735	0.997244111	-2.438583199	0.014744964	0.096918726
RIMS2	98.64707678	-2.433457468	0.840831541	-2.894108212	0.003802371	0.038387991
KCNH2	19.48901037	-2.43370943	0.806232297	-3.018620612	0.002539283	0.028744886
LINC00565	6.86725918	-2.43490236	1.156192861	-2.105965571	0.035207343	0.168274156
FNDC1	2665.003157	-2.435217907	0.867399036	-2.807494366	0.004992855	0.04665643
ADGRE1	49.83811834	-2.436553711	1.015757577	-2.398755143	0.016450911	0.104272529
RGS4	372.683553	-2.439590462	0.483692473	-5.043680851	4.57E-07	2.83E-05
BATF	323.2278219	-2.439834995	0.969124267	-2.517566714	0.011816859	0.083445879
GPR160	310.4616172	-2.442199867	0.519463719	-4.70138679	2.58E-06	0.000122611
MSR1	1096.129114	-2.442365955	0.744798031	-3.27923256	0.001040898	0.014879182
P3H4	910.0694236	-2.445968707	0.606393705	-4.033631427	5.49E-05	0.001470578
RTP4	243.1824589	-2.447541283	0.964261698	-2.538254176	0.011140704	0.080408769
ADD2	61.57648482	-2.450480102	0.799767723	-3.063989747	0.002184064	0.025962547
GPR18	39.23288642	-2.452869921	1.151883221	-2.129443224	0.033217608	0.162399305
ATP6V1B1	15.31470307	-2.454101024	1.247756152	-1.9668114	0.049204958	0.205195444
PVRIG	227.670157	-2.459943142	0.97642267	-2.519342511	0.011757422	0.083198132
CD3G	150.5424349	-2.465120036	1.036457312	-2.378409615	0.017387499	0.108083427
DCANP1	51.40125666	-2.465360345	1.255175548	-1.96415581	0.049512026	0.206082949
BLM	180.250486	-2.470100406	0.49177436	-5.022832843	5.09E-07	3.10E-05
ADGRG5	93.43139873	-2.47095119	0.901943015	-2.739586813	0.006151647	0.053865283
SERPINH1	8609.237142	-2.473409869	0.435925719	-5.673925074	1.40E-08	1.66E-06
CD22	168.0204921	-2.473579478	0.969342654	-2.551811238	0.010716456	0.078431235
CD3D	541.0933801	-2.477226475	0.975294738	-2.539977279	0.011085967	0.080275748
ACP5	2813.514636	-2.477282588	0.500303571	-4.951558879	7.36E-07	4.14E-05
NPL	1130.038426	-2.478651823	0.675748636	-3.668008621	0.000244447	0.004728927
RASGRF1	17.88949023	-2.481634475	0.907831451	-2.733585041	0.006264894	0.054544814
LINC01272	100.4202488	-2.482881513	0.820365221	-3.026556283	0.002473568	0.028206597
BCAS4	85.11302866	-2.484901223	0.505168023	-4.918959852	8.70E-07	4.81E-05
ENSG00000240207.2	30.91127814	-2.485467687	0.796743396	-3.119533464	0.001811377	0.022818539
C11orf87	9.058376137	-2.489002467	1.085810157	-2.292299857	0.021888346	0.126163489
FOXM1	1037.690729	-2.489424107	0.549038351	-4.534153402	5.78E-06	0.000240288
GZMB	399.8628558	-2.500064089	1.100268514	-2.272230876	0.023072569	0.130712763
GLDC	27.35906111	-2.505268725	1.135558955	-2.20619873	0.027370088	0.144798043
SLC6A20	19.5613199	-2.508217935	1.074199887	-2.33496388	0.019545308	0.116610636
LAMP3	778.5117256	-2.511312774	0.840011316	-2.98961779	0.002793267	0.030783607
LCK	782.2353848	-2.516571006	0.89255445	-2.819515388	0.004809622	0.045416236
RNASE2	19.65610476	-2.516934226	0.797382753	-3.156494439	0.001596779	0.020695132
IL12RB1	235.3430848	-2.517328125	0.839472475	-2.998702399	0.00271132	0.030113634
GABRP	135.4559764	-2.522401536	1.138770997	-2.215020881	0.026758631	0.142885571
MIR4664	10.11880857	-2.530228913	1.139716228	-2.220051669	0.02641526	0.141713035
SCUBE3	114.2261699	-2.53041414	0.81243901	-3.114589659	0.00184201	0.023047578
PRR5L	336.6094368	-2.537338013	0.393506614	-6.448018721	1.13E-10	2.48E-08
HK3	586.2348846	-2.537946953	0.833242549	-3.045868166	0.002320095	0.027034017
C4orf48	468.8449103	-2.538980577	0.399510355	-6.355230964	2.08E-10	4.28E-08
SLC2A6	164.5442088	-2.542847498	0.477351324	-5.326993706	9.99E-08	7.82E-06
FARP1	2140.801623	-2.543352928	0.671524595	-3.78743079	0.000152213	0.00327469
COL22A1	141.401214	-2.551023345	0.95110596	-2.682165241	0.007314732	0.060275085
PTPRCAP	1496.373562	-2.55284727	0.982452434	-2.598443632	0.009364742	0.071831397
OASL	706.114091	-2.564701556	1.143377255	-2.243093034	0.024890816	0.136671461
FAP	892.9045055	-2.566299375	0.461772965	-5.5574916	2.74E-08	2.80E-06
MIR4737	4.559779136	-2.567737974	1.271944615	-2.018749829	0.043513228	0.190832596
CHST13	57.60055854	-2.57074912	0.948955565	-2.709030029	0.006748023	0.057291119
HTR7	57.16489038	-2.570864573	0.61945578	-4.150198703	3.32E-05	0.000990299
MRAP2	244.9842217	-2.573428527	0.987237138	-2.606697447	0.00914201	0.070589194
LOX	997.0333741	-2.578572365	0.619534671	-4.16211148	3.15E-05	0.000949959
HRASLS2	25.45178175	-2.580798825	1.202061917	-2.146976615	0.031795143	0.158345376
IFI6	8706.812662	-2.582078001	0.918191105	-2.812135715	0.004921373	0.046139901
COL4A1	12788.112	-2.589011341	0.684167961	-3.78417507	0.000154219	0.003301219
ENSG00000233485.1	6.163258656	-2.589606794	1.087578602	-2.381075527	0.017262172	0.107468729
HIST1H2BH	50.10407678	-2.592910538	0.867667631	-2.988368409	0.002804712	0.030889812
LMX1B	25.91654493	-2.59445153	1.067716885	-2.429905874	0.015102744	0.098354968
GPR84	27.19182148	-2.594750706	0.781692303	-3.319401632	0.000902106	0.013388159
HOXA11-AS	3.658578524	-2.601784246	1.27171142	-2.04589202	0.040766996	0.18356266
SLAMF1	123.3545088	-2.606664747	0.892442573	-2.920820707	0.003491107	0.035968085
MYBL2	984.2643084	-2.606986886	0.341956581	-7.623736554	2.46E-14	1.36E-11
PTPRZ1	1704.413624	-2.607134446	0.927310637	-2.811500636	0.004931099	0.046205726
HOXC4	30.54857068	-2.61014825	0.727741987	-3.586639629	0.000334967	0.006113143
LINC01559	7.533141713	-2.612013797	1.183435093	-2.207145801	0.027303875	0.144585675
ENSG00000249685.1	7.331879236	-2.613221402	1.042926832	-2.505661301	0.012222264	0.08512272
BATF2	151.318577	-2.613795329	1.045028958	-2.501170239	0.012378366	0.085919239
COL1A2	114776.8743	-2.617770088	0.621010551	-4.215339152	2.49E-05	0.000784586
HSD3BP4	4.939342694	-2.618251195	1.230383262	-2.127996435	0.033337379	0.162578185
CD300LF	131.3395641	-2.618318835	0.77450725	-3.380625342	0.000723211	0.011282671
KRT86	25.88980893	-2.619357876	1.041410662	-2.515201708	0.01189643	0.083696382
KANK4	186.3607472	-2.621793975	0.490292341	-5.347409608	8.92E-08	7.16E-06
FASLG	59.97900736	-2.63203505	1.269307907	-2.073598562	0.038116609	0.176308669
CPZ	551.1695017	-2.637764183	0.888978473	-2.967185667	0.003005394	0.032430918
LTA	30.03559685	-2.638048767	1.071136977	-2.462849127	0.01378379	0.09262577
MAGEL2	20.19697603	-2.638280841	0.830788172	-3.175636018	0.001495084	0.019721256
HAGLROS	24.57435038	-2.639247776	0.721281764	-3.659107866	0.000253095	0.004843981
EME1	63.26784467	-2.641608982	0.644060007	-4.101495129	4.10E-05	0.00116478
PCYT1B	43.15052549	-2.643471778	0.960589869	-2.751925524	0.005924599	0.052491704
OTOA	12.09798446	-2.645617227	1.088048973	-2.431524034	0.015035451	0.098209641
FETUB	101.0888775	-2.645676932	1.087201493	-2.433474337	0.014954695	0.097838418
KRT8	7476.682708	-2.646690614	0.830303251	-3.187619237	0.001434493	0.019084119
CD180	137.8663755	-2.648864633	0.682199426	-3.882830345	0.000103248	0.002442764
CHST2	911.9048807	-2.652777727	0.630353093	-4.208399633	2.57E-05	0.0008061
MARCKSL1	2602.417348	-2.655014158	0.371271237	-7.151144209	8.61E-13	3.06E-10
ISG15	4539.206982	-2.655489701	1.062726663	-2.498751365	0.012463172	0.086332483
RN7SL364P	4.891042081	-2.656912756	1.265849877	-2.098916154	0.035824293	0.170364857
CXCR3	290.2506856	-2.657048974	0.996056379	-2.667568855	0.007640223	0.062207003
MSC	674.4104408	-2.658175988	0.368961614	-7.204478416	5.83E-13	2.26E-10
CD28	203.7103612	-2.659943538	0.994985145	-2.673350002	0.007509785	0.06146725
ABCA4	62.53363047	-2.660811003	1.101751887	-2.415072789	0.015732065	0.101256647
SLC6A8	7060.683911	-2.662421099	1.097275054	-2.426393536	0.015249724	0.09885988
CMPK2	709.1396101	-2.662715668	0.934816884	-2.848382088	0.004394213	0.042600427
NRK	89.89651756	-2.665677335	0.871212341	-3.059733211	0.002215342	0.026152369
PYCR1	1382.756524	-2.666219318	0.709715134	-3.756745759	0.000172137	0.003572841
FCGR1A	215.9167907	-2.670070723	0.94427196	-2.827650122	0.004689102	0.044573872
HOXB5	17.27125675	-2.672242339	1.182859804	-2.259136992	0.023874865	0.133496052
CELSR3	84.20305365	-2.676726754	0.822860962	-3.252951444	0.00114213	0.015991694
MFAP2	1244.968519	-2.678889733	0.394252263	-6.794862027	1.08E-11	3.09E-09
IGF2	2450.733865	-2.679784482	1.103382229	-2.428700057	0.015153063	0.098494907
ENSG00000257042.1	9.154163894	-2.687167145	1.294782831	-2.075380582	0.037951276	0.17581795
FAM83E	226.8095191	-2.689101553	0.84195918	-3.193862145	0.001403831	0.018763887
C17orf99	3.742344253	-2.693638602	1.361174933	-1.978906999	0.047826478	0.202120707
CHRDL2	88.77511345	-2.694064468	0.977928539	-2.754868439	0.005871574	0.052211466
NCR3	15.79543084	-2.696206139	1.180804116	-2.283364448	0.02240891	0.127937498
CALML5	1911.494064	-2.696743713	1.016792599	-2.652206276	0.007996767	0.06413182
CREB3L1	729.1069936	-2.702183466	0.68829351	-3.925917395	8.64E-05	0.00211742
ASAP1-IT2	4.850433884	-2.702621323	1.222011554	-2.211616833	0.026993151	0.143823147
COL12A1	9480.318612	-2.705913434	0.687983102	-3.933110313	8.39E-05	0.00206808
ENSG00000247134.2	32.04226669	-2.718295255	0.717524967	-3.78843299	0.0001516	0.003265623
SLC17A9	141.3220273	-2.718845599	0.643060819	-4.227975826	2.36E-05	0.000748697
GRIN2D	100.4100976	-2.720110029	0.599944908	-4.533933025	5.79E-06	0.000240288
SLX1B	5.247882593	-2.720526957	1.128036554	-2.411736523	0.01587675	0.101804297
SCIMP	164.8698671	-2.721872088	0.906678132	-3.00202684	0.002681885	0.029883865
PI15	134.9201281	-2.72341074	1.059673297	-2.570047529	0.010168456	0.076005598
P4HA3	153.260321	-2.733236182	0.635739411	-4.299302726	1.71E-05	0.000587704
HTRA3	3499.501339	-2.742763269	0.625989577	-4.381483923	1.18E-05	0.000433948
FCMR	394.2223453	-2.745971482	0.983293605	-2.792626199	0.005228207	0.048237438
ENSG00000222041.6	40.93886605	-2.74807974	0.531631638	-5.169142592	2.35E-07	1.60E-05
MIAT	323.4239741	-2.750184747	0.686075068	-4.008577013	6.11E-05	0.001612776
LOXL2	1826.099802	-2.752890399	0.477073297	-5.770372011	7.91E-09	1.05E-06
SIGLEC7	87.80333741	-2.754268033	0.931083276	-2.95813286	0.003095087	0.033064587
ENSG00000255092.1	3.952742509	-2.762381986	1.341978715	-2.058439493	0.039547964	0.180464269
KLHL6	472.609448	-2.763184624	0.669186001	-4.129172789	3.64E-05	0.001068566
IGF2BP2	1155.737158	-2.764169668	0.671234214	-4.118040485	3.82E-05	0.001102561
HAP1	75.02105558	-2.767621855	1.113660084	-2.485158529	0.012949375	0.088728933
PTPN7	547.2878665	-2.772008055	0.83332736	-3.326433511	0.00087965	0.013134774
COX6B2	14.01134761	-2.774798607	1.321255872	-2.100122062	0.035718105	0.169929618
GDPD2	20.45962539	-2.775520734	0.734417416	-3.779214207	0.000157324	0.00333568
BHLHA15	25.28949173	-2.776831354	0.893949351	-3.106251322	0.001894756	0.023521964
COL8A1	1101.847611	-2.781534652	0.723155504	-3.846385235	0.000119873	0.002726597
SHISA8	19.86814427	-2.781801248	0.943574072	-2.948153549	0.003196782	0.033851225
EPCAM	1269.563756	-2.783696195	1.194359122	-2.330702838	0.019769034	0.117459007
ASPRV1	336.347899	-2.783870546	0.944578461	-2.947209427	0.00320656	0.033899314
IDO1	403.5758214	-2.785993174	1.288748744	-2.161781486	0.030635023	0.155053516
KIAA1549L	191.384697	-2.791272424	0.72565021	-3.846581158	0.000119777	0.002726597
GAD1	19.92219754	-2.791714937	0.945542664	-2.952500235	0.003152118	0.033464565
CABYR	104.2723545	-2.793243072	1.079954133	-2.586446022	0.009697136	0.073751769
ENSG00000231407.1	9.085463101	-2.794513582	1.136895565	-2.458021358	0.013970487	0.093555406
PIPOX	69.48284918	-2.795108052	0.834574666	-3.349140784	0.000810626	0.012341455
KRT8P3	6.737865429	-2.795668389	1.112665221	-2.512587197	0.011984948	0.084042236
LTF	209.7780475	-2.797053472	1.207774214	-2.315874474	0.020565123	0.120636483
CPXM1	732.5872578	-2.800370705	0.696210801	-4.022302874	5.76E-05	0.001531054
DIRC3	39.89726943	-2.803548092	0.918135238	-3.053524117	0.002261705	0.026543059
PXDN	3816.428684	-2.808417536	0.505566007	-5.554996769	2.78E-08	2.82E-06
ENSG00000248554.1	9.173835155	-2.810630699	0.934054018	-3.009066547	0.002620517	0.029295598
ITGA11	1076.705222	-2.815093177	0.771003106	-3.651208607	0.000261009	0.004970522
CTXN1	249.7715667	-2.816198416	0.959750753	-2.934301856	0.003342989	0.034974879
LRRC4	593.9212279	-2.818524942	0.940725704	-2.99611771	0.002734409	0.030302025
FAM167A	114.1547713	-2.824062492	0.565989952	-4.989598278	6.05E-07	3.56E-05
SLC25A48	28.37568983	-2.828441838	1.211510124	-2.334641521	0.019562156	0.116610636
SCN2A	17.0595702	-2.828731168	1.0037248	-2.818233811	0.004828863	0.045513969
PDPN	1420.920259	-2.829241481	0.578876233	-4.887472169	1.02E-06	5.45E-05
ITGAD	13.21839117	-2.841080208	1.297694719	-2.189328635	0.028572963	0.148398707
ENSG00000263931.1	7.365651541	-2.843561265	1.265333783	-2.247281549	0.024622039	0.135924423
ANKRD61	5.689532226	-2.851005128	1.380904346	-2.064592769	0.038961548	0.178823591
ENSG00000254501.1	7.211802133	-2.853991502	0.98901638	-2.885686788	0.003905606	0.039144113
MEI1	75.1672781	-2.858820834	0.717917299	-3.982103282	6.83E-05	0.001753581
CDH11	2722.875628	-2.863012771	0.562074806	-5.093650776	3.51E-07	2.25E-05
C2orf27A	4.411914624	-2.872334713	1.304897174	-2.201196208	0.027722137	0.145842174
MAGED4B	35.22600464	-2.874051995	0.66948809	-4.292909821	1.76E-05	0.0005998
APOE	29955.17662	-2.874553559	0.880397751	-3.26506236	0.0010944	0.015437273
IL2RB	870.3442499	-2.878319476	0.946526591	-3.040928279	0.0023585	0.027310887
GPRC5D	21.06722014	-2.8791047	0.939495359	-3.064522536	0.002180177	0.025962547
CLC	76.88288846	-2.882333294	1.417288608	-2.03369538	0.041982318	0.186887044
NR2E1	6.748925786	-2.887209323	1.130543311	-2.553824603	0.010654691	0.078046071
HOXA5	25.55832696	-2.889245242	1.013488382	-2.850792662	0.00436104	0.042399134
ENSG00000273213.1	10.75732203	-2.897437729	1.250637596	-2.316768454	0.020516348	0.120507735
BANK1	126.4092828	-2.901462239	1.012913668	-2.864471408	0.004177059	0.041078017
SLC28A3	136.4283951	-2.905573317	0.541713428	-5.363672314	8.15E-08	6.66E-06
CAGE1	16.65081866	-2.910453665	1.135067997	-2.564122743	0.010343696	0.076676023
FOLH1	92.25975835	-2.918411941	0.968053603	-3.014721427	0.002572154	0.029001671
AIM2	249.7798503	-2.924039229	1.390604142	-2.102711433	0.035491002	0.169015137
ITPKA	55.55654482	-2.926845148	0.935825981	-3.127552778	0.001762682	0.022370081
ENSG00000232855.2	35.45873632	-2.92697384	0.9015817	-3.246487634	0.001168385	0.016292536
ENSG00000256039.1	38.9081931	-2.931870017	1.413129624	-2.074735373	0.038011067	0.175868106
HSD17B6	31.86741489	-2.937492213	0.821589368	-3.575377588	0.000349723	0.006335063
HIST1H4J	10.21130188	-2.939037993	0.959156664	-3.064189723	0.002182604	0.025962547
LINC00202-1	15.78986888	-2.943052296	1.441224211	-2.042050275	0.041146545	0.184575965
SH2D2A	226.3336239	-2.948604464	0.92113607	-3.201052005	0.001369268	0.018388238
BBOX1-AS1	37.64285218	-2.954294181	0.870472803	-3.393896019	0.000689059	0.010916325
PICSAR	25.13811701	-2.959917347	1.154266678	-2.564327122	0.010337606	0.076676023
LTB	993.9287501	-2.962058577	1.111002893	-2.66611239	0.007673404	0.062383026
AGR2	277.7544112	-2.965495841	0.942969174	-3.144849189	0.001661725	0.021383191
AJAP1	59.80328541	-2.966174693	0.986086168	-3.008027888	0.00262949	0.029376684
PACSIN1	46.34125885	-2.966654034	1.175694908	-2.523319625	0.011625268	0.082738672
ADAMTS16	35.26823529	-2.969367374	0.898142001	-3.306122386	0.000945968	0.013894255
MICAL2	1962.862003	-2.98271479	0.479796706	-6.216622063	5.08E-10	9.64E-08
C1QTNF3	510.1535405	-2.983722282	0.928650357	-3.212966278	0.001313717	0.017824397
CILP2	135.4965292	-2.984046911	0.907839776	-3.286975289	0.001012697	0.014598222
ERFE	47.53051897	-2.986269693	0.684141009	-4.364991507	1.27E-05	0.000460084
B4GALNT4	419.1437244	-2.98786031	1.076364779	-2.775880786	0.005505239	0.050021539
FCGR3A	1984.603082	-2.99256862	0.725739002	-4.123477739	3.73E-05	0.001084992
ENSG00000260996.1	6.158384643	-2.99291768	1.319476494	-2.268261461	0.023313275	0.131561734
FAXC	174.9121972	-3.001822428	0.996161315	-3.013389883	0.002583468	0.029079625
ENSG00000235091.1	4.814411303	-3.004959549	1.464611364	-2.051711207	0.040197737	0.181896091
SLAMF7	705.4169672	-3.009984307	0.844307403	-3.565033653	0.00036381	0.006562401
LHX2	15.90039875	-3.010427221	0.896902506	-3.356470968	0.00078944	0.01206191
GLYATL2	40.07932781	-3.020343687	1.358658242	-2.223034162	0.026213496	0.141118116
LILRB1	383.2819535	-3.020644796	0.845549171	-3.572405841	0.000353717	0.00639385
ATP13A5	60.5171296	-3.024414565	1.284405927	-2.35471863	0.018536736	0.1126939
APBA2	405.6645359	-3.025808383	0.58212567	-5.197861118	2.02E-07	1.43E-05
COL3A1	118438.0437	-3.02677274	0.565102993	-5.356143529	8.50E-08	6.86E-06
LINC02099	7.556455082	-3.028979973	1.159158396	-2.613085479	0.008972886	0.069765514
HAS3	2190.16052	-3.029623308	0.692048045	-4.377764419	1.20E-05	0.000440469
SLC6A12	26.88099366	-3.030289821	0.984825079	-3.076982791	0.002091074	0.025259902
IFNG	27.68073571	-3.052177528	1.393708393	-2.189968535	0.028526519	0.148383068
GPRIN1	176.9866001	-3.060832305	0.44961936	-6.807607889	9.92E-12	2.87E-09
IL27	5.00628777	-3.068842265	1.553340036	-1.975641002	0.048195451	0.202876959
CHST6	79.79626629	-3.072455201	0.773736734	-3.970931023	7.16E-05	0.001817147
RAB33A	39.56592075	-3.077166146	0.973565785	-3.160717225	0.001573812	0.020428463
LINC01426	24.07741767	-3.082500229	1.102617074	-2.795621708	0.005179999	0.047985222
KREMEN2	88.72507942	-3.083743996	0.660530358	-4.668587839	3.03E-06	0.000139638
FBP1	587.9160272	-3.083763918	0.901021421	-3.422520095	0.000620435	0.010123082
IGFL2	392.0797106	-3.085976539	0.819501171	-3.765676789	0.000166099	0.003485621
ELFN1	261.4186135	-3.090435763	0.583656293	-5.294958354	1.19E-07	9.12E-06
JAKMIP1	57.4770847	-3.092008692	1.404101929	-2.20212552	0.027656443	0.145676029
CLECL1	34.78259885	-3.094185818	1.506694714	-2.053624925	0.040012008	0.181440169
COL5A2	11276.99537	-3.094708728	0.565643006	-5.471134077	4.47E-08	4.22E-06
GALNT6	362.6026893	-3.096239576	0.760703546	-4.070231552	4.70E-05	0.001302404
LOC400002	3.178877009	-3.100618339	1.509969749	-2.053430766	0.040030818	0.181477291
KRT16P2	290.5565633	-3.104773952	1.446332379	-2.146653147	0.031820905	0.158381325
CPNE7	48.86401189	-3.109510442	1.008772149	-3.082470551	0.0020529	0.024976955
FAM225A	15.63909326	-3.118166104	0.948045743	-3.289046047	0.001005276	0.014508869
FLJ42969	5.204792354	-3.12349574	1.2285237	-2.542479026	0.011006921	0.079835554
COL26A1	37.78395829	-3.124067771	1.336869927	-2.336852455	0.019446857	0.116232056
GDF15	308.3099498	-3.124274669	1.060092839	-2.947170808	0.00320696	0.033899314
C6orf223	36.94744583	-3.133343066	0.922617317	-3.396145953	0.000683419	0.010849595
CHRM3	135.428396	-3.133610739	1.124138235	-2.787567081	0.005310546	0.048667619
FCRL3	24.94744587	-3.134014617	1.07022709	-2.928364125	0.003407507	0.035358031
SAMD12-AS1	5.319369003	-3.135344	1.445506716	-2.169027626	0.030080587	0.153018636
C2orf66	3.261356483	-3.13586464	1.52154362	-2.06097584	0.039305345	0.179666552
COL4A6	326.7906154	-3.137983623	0.540158324	-5.809377514	6.27E-09	8.57E-07
GABRR1	16.36275454	-3.145510513	1.142293165	-2.753680587	0.005892925	0.052292438
CARMIL2	170.0917776	-3.156006646	0.943704731	-3.344273417	0.000824984	0.01251543
CLDN18	14.92822066	-3.158609371	1.184448417	-2.666734427	0.007659217	0.06233194
LINC00634	3.475280372	-3.158872587	1.575898735	-2.004489576	0.045017642	0.195069462
DPEP1	32.10533265	-3.159453058	1.279531465	-2.469226545	0.013540546	0.091603627
LINC00704	9.879605792	-3.161712236	1.16477997	-2.714428748	0.006639018	0.056584809
LOC399815	4.933408897	-3.16721001	1.227788727	-2.579605059	0.009891337	0.074630659
PLAU	3388.750171	-3.167858206	0.333944692	-9.486176249	2.40E-21	4.09E-18
MMP3	613.4233191	-3.16797418	1.358530996	-2.331911593	0.019705342	0.117243699
DNAH17	152.8931407	-3.169763407	0.781982596	-4.053496103	5.05E-05	0.001378622
KMO	36.36602159	-3.1767781	0.711402824	-4.465512356	7.99E-06	0.000314279
GNLY	632.6698277	-3.179477909	1.113343085	-2.855793468	0.004292943	0.041975988
KCNJ10	4.926105156	-3.179543318	1.374894324	-2.312572874	0.020746134	0.121320728
DRAXIN	10.0233686	-3.188939229	1.129212536	-2.824038104	0.004742275	0.044979198
ADAMTS2	2710.117064	-3.197630165	0.342069088	-9.347907422	8.94E-21	1.39E-17
ANGPTL6	13.64520593	-3.197660887	1.074889502	-2.97487405	0.002931089	0.031905308
ENSG00000229512.1	14.47583114	-3.20583225	0.909564545	-3.524579173	0.000424156	0.00744794
PIM2	1090.70268	-3.206232561	0.803120495	-3.992218579	6.55E-05	0.001701908
KRT16P6	343.0037246	-3.213307225	1.393483775	-2.305952379	0.021113293	0.122881526
FAM155B	49.21546895	-3.22694234	0.953476991	-3.384394557	0.000713354	0.011220548
NFE2L3	550.156273	-3.23345994	0.361605641	-8.941951042	3.82E-19	5.02E-16
ENSG00000177822.3	5.72296277	-3.244953171	1.281069783	-2.533002663	0.011309009	0.081357812
C5orf46	29.66060381	-3.262576283	1.253534418	-2.602701798	0.009249236	0.071105066
LINC01139	33.8473177	-3.262980374	0.683979503	-4.770582099	1.84E-06	9.07E-05
DPPA3P1	5.522965641	-3.268736732	1.216615922	-2.686744989	0.007215201	0.059743127
ENSG00000272666.1	27.12030476	-3.269781935	1.153651191	-2.834289913	0.004592765	0.043987765
RNF144A-AS1	18.64973915	-3.272468671	1.015307627	-3.223130197	0.001267979	0.017327695
OLR1	144.0192826	-3.274101314	1.165750868	-2.808577204	0.004976095	0.046525262
ADPGK-AS1	3.820523772	-3.281931727	1.48779519	-2.205902902	0.027390799	0.144812637
CXCL5	26.40588562	-3.288732336	1.048038106	-3.137989273	0.001701111	0.021750283
DHRS2	7.32541398	-3.292700396	1.218178805	-2.702969698	0.006872301	0.057914478
SLAMF8	562.8789392	-3.293144164	0.635040352	-5.185724267	2.15E-07	1.50E-05
LINC00426	21.04885063	-3.293632218	1.142357141	-2.88318959	0.003936704	0.039348614
SDK1	1259.389715	-3.301409564	0.786790445	-4.196046844	2.72E-05	0.000839008
LOC653786	9.151860324	-3.306699811	0.960236129	-3.443631947	0.000573956	0.009528012
GREM1	1319.180734	-3.316985864	0.428606898	-7.738993187	1.00E-14	6.11E-12
RUFY4	46.63083156	-3.31800063	1.186771906	-2.795819999	0.005176822	0.047981813
BMP8A	213.6762991	-3.324135498	0.582183922	-5.709768634	1.13E-08	1.40E-06
DRD4	134.4389654	-3.3271635	0.742034763	-4.483837775	7.33E-06	0.000295359
NEFL	1664.549023	-3.327548035	1.217924311	-2.732146821	0.006292309	0.054706792
CBLN2	12.78629282	-3.335365093	1.433484166	-2.326754053	0.019978359	0.118250288
CD8BP	11.78793079	-3.339289652	1.454129381	-2.296418528	0.021651963	0.125121389
SIGLEC12	52.64387897	-3.339373392	1.486302853	-2.246765109	0.024655043	0.135995228
LEMD1	76.83842431	-3.343917396	1.419351564	-2.355947238	0.018475542	0.112516338
CEBPE	25.07083984	-3.347907605	1.142768279	-2.92964695	0.003393473	0.035281381
C4BPB	10.87543982	-3.353470662	1.599092949	-2.097108028	0.035984013	0.170649339
LINC01296	9.35411701	-3.366979512	1.139374513	-2.955112191	0.003125554	0.033265239
MSGN1	9.063269566	-3.3722848	1.608735351	-2.096233415	0.03606149	0.170848548
CPA6	34.06538602	-3.378379626	0.725338878	-4.657656897	3.20E-06	0.000146078
NLRP7	7.157249669	-3.396104472	1.67851804	-2.023275526	0.043044749	0.189703405
RNASEK-C17orf49	5.956553406	-3.396182619	1.227708185	-2.766278388	0.005670011	0.051084355
IFI30	8471.780321	-3.399559103	0.583349906	-5.827650042	5.62E-09	7.87E-07
KCNB2	10.95408146	-3.400590317	1.322757692	-2.570833902	0.010145397	0.075943767
LRRC15	1393.601144	-3.403255992	0.769342545	-4.423590005	9.71E-06	0.000369314
SCG5	56.77948038	-3.411827564	0.610667959	-5.587042052	2.31E-08	2.41E-06
SLC35D3	5.65487939	-3.41221413	1.580640206	-2.158754482	0.03086922	0.155565546
PCDHA4	18.4683987	-3.413467839	1.53400238	-2.225203744	0.026067564	0.140661804
FAM26F	494.0106422	-3.415754561	0.982205793	-3.477636341	0.000505856	0.00862378
SAA2	39.30238365	-3.417039631	1.21098911	-2.821693112	0.004777087	0.045158934
NETO1	26.12395472	-3.446606583	1.335072159	-2.581588239	0.009834685	0.074367456
KRTAP5-AS1	8.155579836	-3.458460079	1.296111848	-2.668334592	0.00762283	0.062094986
SLC24A2	20.28506324	-3.465090836	0.84767856	-4.08774151	4.36E-05	0.001223816
DLX6	42.34905012	-3.465581924	1.302047953	-2.661639239	0.007776117	0.062893766
FHAD1	25.759726	-3.466032234	0.784441082	-4.418473626	9.94E-06	0.000377324
CXCL6	53.5446889	-3.470684882	1.263405565	-2.747086903	0.00601272	0.052970234
SFRP4	3573.869044	-3.474858529	0.758891175	-4.578862747	4.68E-06	0.000202178
LAMC2	4139.378451	-3.492153369	0.619281804	-5.639037586	1.71E-08	1.91E-06
ENSG00000251301.2	4.422579722	-3.498901039	1.598152037	-2.189341788	0.028572007	0.148398707
KCNG3	8.342393509	-3.502791176	1.371924516	-2.553195263	0.010673964	0.078153728
RAB42	107.4583795	-3.503706533	0.808463541	-4.333784215	1.47E-05	0.000517288
ENSG00000254605.1	8.416904914	-3.508833534	1.025223827	-3.422504863	0.00062047	0.010123082
KRT9	91.75581389	-3.516750815	0.901940948	-3.89909209	9.66E-05	0.002305877
IGFL3	15.02224866	-3.524581185	1.405019454	-2.508563975	0.012122301	0.084761831
HOXD11	30.85908172	-3.529079531	0.778021334	-4.535967558	5.73E-06	0.000239482
DNAJC5B	20.88386846	-3.530095357	1.063290051	-3.319974032	0.000900258	0.013372357
IL2RA	369.2888814	-3.531214285	0.968983755	-3.644245082	0.000268178	0.005078728
ENSG00000266718.1	10.79016331	-3.533241316	1.483699548	-2.381372509	0.01724826	0.107452509
LINC01160	11.50109322	-3.537988994	1.331787904	-2.656570903	0.007893985	0.063516274
LBX2	6.123809212	-3.54906823	1.355376844	-2.618510303	0.008831462	0.069137966
SNCB	23.02544322	-3.559388639	1.161510082	-3.064449197	0.002180712	0.025962547
ADAMTS18	19.10600648	-3.561036516	1.054603269	-3.37665985	0.000733717	0.011383613
RBP1	1608.647834	-3.570997026	0.72668498	-4.914092248	8.92E-07	4.90E-05
MUC16	26.45040615	-3.583334129	1.417125184	-2.528593923	0.011452044	0.08205697
SLC44A4	88.43796919	-3.594067348	1.386386328	-2.59239959	0.0095309	0.072909463
QRFPR	82.44641183	-3.597998181	1.514904211	-2.37506646	0.017545791	0.108829774
FN1	76249.0321	-3.600729701	0.680876317	-5.288375598	1.23E-07	9.39E-06
C1QTNF6	657.7632208	-3.604390993	0.40621227	-8.873171151	7.11E-19	8.62E-16
LINC01010	24.09635927	-3.605075965	1.088340235	-3.312453082	0.000924816	0.013642239
EN2	63.29775765	-3.605730629	1.203215566	-2.99674533	0.002728786	0.030287926
HOXA11	13.69605785	-3.608208996	1.012584861	-3.563364548	0.000366132	0.006590945
KRT74	7.265477467	-3.611865621	1.78986677	-2.01795222	0.043596238	0.190902572
GPR39	21.90543484	-3.61498852	1.428215023	-2.531123439	0.011369783	0.081640484
ENSG00000254458.1	4.39826072	-3.622403344	1.716205126	-2.110705351	0.034797646	0.167171794
COL5A1	18130.88665	-3.624510648	0.638733311	-5.674528923	1.39E-08	1.66E-06
GPR158	15.36975409	-3.625845959	0.879354743	-4.123302895	3.73E-05	0.001084992
NXPH4	489.1434488	-3.630764586	1.146789963	-3.166024036	0.00154538	0.020203273
CSMD2	76.77093542	-3.654274563	0.828392155	-4.411285816	1.03E-05	0.000386463
LILRA4	66.78910486	-3.658853168	1.506146276	-2.429281423	0.015128784	0.098411992
CCL26	94.33106665	-3.665269138	0.896884554	-4.0866677	4.38E-05	0.00122546
FGF12-AS3	4.798427752	-3.66601912	1.746806775	-2.098697562	0.03584357	0.170409089
RAB3B	50.49909833	-3.677460884	0.977089898	-3.763687346	0.000167426	0.003492826
PCSK9	608.4708016	-3.686081745	0.812593081	-4.536196321	5.73E-06	0.000239482
CD80	50.59430668	-3.68753894	1.017411105	-3.624433548	0.000289595	0.005418258
MIXL1	12.18556024	-3.694469907	1.259967775	-2.932193966	0.003365765	0.035137622
LINC01508	2.589952003	-3.70988947	1.777279681	-2.087397673	0.036852202	NA
LAG3	425.6553188	-3.729298664	1.107765146	-3.366506589	0.000761268	0.01174704
CASP5	14.91741148	-3.737848491	1.065305813	-3.508709372	0.000450287	0.007785219
LRGUK	5.098636913	-3.737887508	1.389620369	-2.689862348	0.00714815	0.059447271
LOC100129940	19.49535039	-3.749621491	0.866150468	-4.329064785	1.50E-05	0.000527407
FAM189A1	24.8485151	-3.766776728	1.131827279	-3.328049075	0.000874565	0.013093175
ENSG00000228427.1	10.14230101	-3.798753959	1.129429596	-3.363426964	0.000769812	0.011846783
CTLA4	167.8790566	-3.799592175	1.295881597	-2.932051959	0.003367304	0.035137622
GABRG3	4.891242244	-3.802161379	1.890599378	-2.011087819	0.044316182	0.193016067
C2CD4A	32.51705314	-3.80329144	0.892035316	-4.263610836	2.01E-05	0.000662234
ALOX15	93.10203116	-3.805978539	0.988930772	-3.848579339	0.000118805	0.002709511
LINC00402	7.838940381	-3.809701449	1.726901908	-2.206090242	0.027377682	0.144798043
MORN3	42.98080065	-3.81593271	1.15243487	-3.311191642	0.000928996	0.013692065
JCHAIN	5106.191724	-3.821260107	1.390461751	-2.748195055	0.005992435	0.052873332
CFAP57	7.694584909	-3.823302935	1.866501766	-2.048378955	0.040522882	0.182979612
IGHV4-61	8.575587316	-3.837641165	1.634491111	-2.347911921	0.018878985	0.114236919
RARRES1	454.6514203	-3.851577204	0.768431132	-5.012260752	5.38E-07	3.26E-05
ENSG00000223652.2	14.64144849	-3.861902534	1.749351573	-2.207619436	0.027270813	0.144536155
ENSG00000259225.2	15.37035304	-3.86471939	1.009023497	-3.83015797	0.000128061	0.002864941
PDE6G	24.51526184	-3.875454312	1.096589653	-3.534097098	0.000409171	0.007213059
SIRPG	81.10166043	-3.877595531	0.999391324	-3.87995717	0.000104475	0.002468381
IL4I1	569.6625361	-3.888695174	0.795017345	-4.891333756	1.00E-06	5.38E-05
PLAC1	5.246238837	-3.892299145	1.547966261	-2.514459935	0.011921485	0.083803622
OTOF	37.01486132	-3.896781487	1.141783536	-3.412889891	0.000642779	0.010378027
NRIP3	177.3411518	-3.905004649	0.709526778	-5.503674803	3.72E-08	3.57E-06
ENSG00000267327.1	20.31196707	-3.91064799	1.143363997	-3.420300098	0.000625521	0.010166649
EVA1A	115.7776341	-3.917154149	0.753316899	-5.199875579	1.99E-07	1.42E-05
MSI1	135.2482599	-3.917184252	1.129749985	-3.467301884	0.000525711	0.008891284
CNR2	10.94638208	-3.921218786	1.52959628	-2.563564541	0.010360344	0.076679112
CALCB	8.005302445	-3.921499719	1.777600656	-2.206063384	0.027379562	0.144798043
LEF1-AS1	5.776780886	-3.921832529	1.497352873	-2.619177215	0.008814214	0.069044901
CCDC78	22.70170677	-3.924230365	0.896508918	-4.377235168	1.20E-05	0.000440592
PTHLH	1978.721557	-3.926164152	0.758141865	-5.178666864	2.23E-07	1.54E-05
IGHV3-20	10.96206064	-3.928659335	1.973243278	-1.990965522	0.046484678	0.198555279
ENSG00000224220.1	14.81086411	-3.929210994	1.286123117	-3.05508154	0.002249993	0.026433554
LRAT	16.53754175	-3.935559323	1.518288788	-2.592101946	0.00953915	0.072939698
SAA1	329.250657	-3.940516924	0.940117993	-4.191513143	2.77E-05	0.000854409
DPF1	52.85121264	-3.94197985	0.75385974	-5.229062706	1.70E-07	1.25E-05
IGKV1D-27	3.070149057	-3.942477554	1.663201002	-2.370415572	0.017768101	NA
CCL13	853.0067896	-3.943924007	1.290518912	-3.056076102	0.002242543	0.026383407
ADAMTS12	1057.193178	-3.945655378	0.704690277	-5.599134129	2.15E-08	2.30E-06
LAMP5	407.1422952	-3.951539809	0.583858367	-6.767976675	1.31E-11	3.60E-09
GUCA1A	11.89907404	-3.953397375	1.233963931	-3.203819232	0.001356176	0.018284292
LINC01781	11.15039057	-3.954792697	1.973986483	-2.003454802	0.045128494	0.19525961
ALG1L	147.2934032	-3.955669254	0.956633972	-4.134987226	3.55E-05	0.001045461
ADCY10	11.19418532	-3.956615424	1.635854924	-2.418683568	0.015576784	0.100598345
HOXC10	11.30020418	-3.961336969	1.067530277	-3.710749057	0.000206647	0.004138267
ENSG00000244675.2	8.782599393	-3.963932757	1.328403136	-2.983983288	0.002845223	0.031215222
LILRB4	1226.039793	-3.974886095	0.747711526	-5.316069039	1.06E-07	8.23E-06
SH2D5	47.20399002	-3.97686101	0.801553347	-4.961442708	7.00E-07	3.97E-05
GBP5	1250.812227	-3.982602985	1.019098204	-3.907967819	9.31E-05	0.002239323
KCNJ6	3.113339377	-3.989301889	1.769466303	-2.254522666	0.024163306	NA
MIR26A2	3.198706161	-4.007785994	1.691458798	-2.369425728	0.017815733	0.10987215
CXCR2P1	86.41913996	-4.011867104	1.3267317	-3.023872199	0.002495618	0.028358839
COL1A1	234571.4477	-4.011963391	0.747668062	-5.365968666	8.05E-08	6.64E-06
CHRM4	27.62765928	-4.021773749	1.402643084	-2.867282343	0.004140135	0.040832437
KRT17P3	6.030748527	-4.02553174	1.582883137	-2.543164209	0.010985359	0.079835554
HOXB7	123.0831842	-4.031836885	0.824161851	-4.892045028	9.98E-07	5.38E-05
LOC100240735	5.572252035	-4.032835747	1.651081393	-2.44254206	0.01458423	0.096299891
C6orf10	5.776628293	-4.034958407	1.559249999	-2.587755914	0.009660341	0.073570192
ATP5G1P4	3.203106197	-4.035974929	1.891307134	-2.133960613	0.032846005	0.161274924
FOXB1	3.329971976	-4.082541192	2.034011951	-2.007137269	0.044735049	0.194394328
SIGLEC15	31.93800201	-4.098489765	1.061775562	-3.860033996	0.000113371	0.002613506
ECEL1	34.32205545	-4.103191872	1.548417351	-2.649926307	0.008050933	0.064470929
DUSP9	81.16219733	-4.124669656	0.898475108	-4.590744494	4.42E-06	0.000192956
CNTN5	6.66074448	-4.129159692	1.643485531	-2.51244055	0.011989931	0.084042672
PPP1R14D	6.699840937	-4.129691439	1.904708117	-2.168149231	0.030147334	0.153175717
DUXAP8	10.54719594	-4.136497948	1.320256722	-3.133101222	0.001729698	0.022009953
DNAH2	24.57747558	-4.141948575	1.416681869	-2.923697031	0.003459012	0.035766858
HKDC1	74.36750221	-4.142654223	1.047168042	-3.95605486	7.62E-05	0.001908517
FEZF1-AS1	27.2212004	-4.156534677	1.762374024	-2.358486122	0.018349646	0.111954064
CXCL10	1609.365822	-4.159856177	1.113702318	-3.735159843	0.000187596	0.003828572
KIRREL2	6.261262684	-4.161482756	1.518255776	-2.740962901	0.006125942	0.053793284
MIR378I	6.100933772	-4.167091023	1.677922916	-2.4834818	0.013010498	0.088969308
HOXC6	21.8416195	-4.180635015	1.11474164	-3.750317441	0.000176611	0.003643559
ENSG00000256234.1	1.732320775	-4.182295517	2.107576458	-1.984409867	0.047210167	NA
KIF26B	728.8922754	-4.188633528	0.70709947	-5.923683594	3.15E-09	4.89E-07
HSPD1P6	1.752940643	-4.197417484	2.109014865	-1.9902266	0.046565979	NA
ENSG00000260517.1	13.31302654	-4.197710069	0.94101035	-4.460854301	8.16E-06	0.000318371
SCG2	192.6415565	-4.20440562	0.809713301	-5.192462093	2.08E-07	1.46E-05
CTHRC1	2368.603316	-4.210620664	0.631385381	-6.668859929	2.58E-11	6.57E-09
ENSG00000259652.1	1.777734077	-4.215476851	2.138147225	-1.971555935	0.048660322	NA
PROM1	3.682259859	-4.222758804	1.841315928	-2.293337465	0.021828584	0.125886519
CCR8	55.08812446	-4.236528125	1.247392876	-3.396306173	0.000683019	0.010849595
ENSG00000253364.1	27.47969795	-4.238117705	1.194721126	-3.547369854	0.000389098	0.006930731
KRT17P1	3.660823069	-4.238241662	1.685743924	-2.514166952	0.011931394	0.083804304
FAM96AP2	3.69333661	-4.255994548	1.849452763	-2.301218303	0.021379295	0.124049292
ENSG00000259760.1	3.799339657	-4.273086827	1.671388723	-2.556608627	0.010569806	0.077690806
ENSG00000235126.1	6.526043303	-4.281191989	1.748682539	-2.448238541	0.014355658	0.095269366
FOXP3	396.3432237	-4.293215925	0.945086572	-4.54266948	5.55E-06	0.000233705
IL21R	222.376344	-4.294994538	0.835913146	-5.138087086	2.78E-07	1.86E-05
ENSG00000236045.1	1.881497747	-4.301693172	2.191985678	-1.962464087	0.049708478	NA
ENSG00000237978.1	6.660575493	-4.307154642	1.733723935	-2.484337071	0.012979289	0.088827007
INHBA	2359.220293	-4.309832714	0.527127995	-8.176064924	2.93E-16	2.39E-13
ENSG00000256690.1	1.898987441	-4.31398228	2.066040069	-2.08804386	0.036793878	NA
ENSG00000272157.1	7.26202591	-4.314181116	1.453888367	-2.967340007	0.003003886	0.032430918
FAM92B	3.927232433	-4.317199928	1.59548299	-2.705889036	0.00681218	0.057625086
PTCRA	13.59436307	-4.339029557	1.500449475	-2.891819837	0.003830175	0.038577271
LOC100421819	1.940227178	-4.341748612	2.114957758	-2.052877225	0.040084486	NA
LINC01281	4.00553834	-4.346269578	1.882290512	-2.309032294	0.020941789	0.122223635
NEUROD2	6.849948811	-4.351325957	1.755281753	-2.478990026	0.013175499	0.089774182
ELFN1-AS1	3.943147078	-4.353457629	2.196121612	-1.982339049	0.047441306	0.20138976
SFTPB	1.960847046	-4.355794218	2.181277432	-1.996900602	0.045835982	NA
LINC00648	3.996638643	-4.358363063	1.896558624	-2.298037619	0.021559648	0.124874943
MMP9	5803.47982	-4.365000196	0.811189715	-5.380985624	7.41E-08	6.26E-06
LINC01869	2.002751111	-4.394026912	2.186214282	-2.009879337	0.044443961	NA
IGHV1OR15-3	17.32600351	-4.404468759	1.41310431	-3.116874479	0.001827794	0.022907097
FAM172BP	7.362275243	-4.408883942	1.616016081	-2.728242617	0.006367276	0.054968819
ENSG00000253701.1	12.7566135	-4.421991073	2.034077541	-2.173954032	0.029708588	0.151849818
HNRNPA1P21	88.10395813	-4.428412557	1.192964801	-3.712106639	0.000205541	0.004120959
PRAMENP	15.43619038	-4.44881381	1.720346372	-2.585998892	0.009709724	0.073781811
MIR4635	4.287445984	-4.449466538	1.623577003	-2.740533112	0.00613396	0.053816285
HLA-G	86.41021354	-4.452672038	1.454439383	-3.061435278	0.002202786	0.026058166
P2RY11	8.575308334	-4.455162683	1.506416851	-2.957456749	0.003101883	0.033114207
MUC4	837.99242	-4.455661826	1.151797389	-3.868442374	0.000109533	0.002556065
GBX2	11.94661542	-4.463026193	1.178588478	-3.786755323	0.000152627	0.00327947
KLK4	4.259007112	-4.464880992	1.767707541	-2.525802989	0.011543419	0.082451327
CHI3L1	4011.996963	-4.46591919	0.906945904	-4.924129621	8.47E-07	4.70E-05
GAL	11.79537257	-4.468850265	1.153407044	-3.874478043	0.000106853	0.002514148
HHLA2	2.108601564	-4.47026901	2.273504832	-1.966245661	0.04927024	NA
SLCO1B7	2.130643888	-4.474802529	2.042373215	-2.190981794	0.02845311	NA
GGT3P	4.298824394	-4.478126102	2.104982978	-2.127393024	0.033387441	0.162578185
LINC00520	11.94583128	-4.484385533	1.373199959	-3.265646421	0.001092145	0.015418203
LOC727980	2.155437322	-4.491058026	2.228657722	-2.015140316	0.043889949	NA
PLEKHG4B	91.07005565	-4.497508595	0.597693981	-7.524768088	5.28E-14	2.55E-11
IL11	61.31334996	-4.501693907	0.738283836	-6.097511131	1.08E-09	1.92E-07
ARTN	253.6979388	-4.510754631	0.850614931	-5.302933755	1.14E-07	8.81E-06
MATN3	308.0043171	-4.5134755	1.130334575	-3.993043829	6.52E-05	0.001698578
ENSG00000273445.1	8.305742788	-4.546247464	1.703613218	-2.66859133	0.007617007	0.062094986
HOXC-AS1	4.576921141	-4.577112304	1.848777676	-2.475750526	0.013295645	0.09026876
IGKV2D-24	2.314800248	-4.594801731	2.276548954	-2.018318879	0.043558062	NA
ENSG00000251144.1	4.662530789	-4.603405765	1.719254947	-2.677558539	0.007416089	0.060963251
CAMK2N2	46.49696096	-4.606021375	0.995342961	-4.627572158	3.70E-06	0.000166315
ABCA13	389.5930179	-4.612610817	1.080442107	-4.269188314	1.96E-05	0.000648209
PLA2G7	368.2512463	-4.612872493	0.964314457	-4.783577038	1.72E-06	8.60E-05
GSTA2	4.797879899	-4.621934971	2.230797157	-2.071875946	0.038277012	0.176671309
REREP3	16.48779674	-4.6328526	1.554536419	-2.980214901	0.002880462	0.031480523
POU2AF1	333.2081952	-4.649034844	0.923597435	-5.033616018	4.81E-07	2.96E-05
KRT81	22.40897389	-4.650148552	1.124193921	-4.136429192	3.53E-05	0.001042511
NPBWR1	2.401074224	-4.650574784	1.887234371	-2.464227472	0.013730894	NA
ANO1-AS2	2.420271638	-4.6684932	2.1864414	-2.135201611	0.032744545	NA
PTPRN	37.11341304	-4.680694924	1.041759583	-4.493066347	7.02E-06	0.000285533
BLK	60.7783915	-4.684232731	1.094833508	-4.278488645	1.88E-05	0.000626562
CCDC162P	2.471280962	-4.689629677	2.265451445	-2.070064087	0.038446343	NA
IGHJ6	5.028244992	-4.690891506	1.921613814	-2.441120828	0.014641755	0.096493232
FCRL1	9.81777266	-4.70965716	1.761044639	-2.67435422	0.007487332	0.061342257
KCNE2	5.012974752	-4.713824365	1.723683166	-2.734739457	0.006242967	0.054451678
ENSG00000250234.1	2.504837894	-4.715124567	1.904483973	-2.475801652	0.013293741	NA
ENSG00000263316.1	5.132256624	-4.722683098	1.920167138	-2.459516677	0.013912423	0.09334329
PAEP	10.85981292	-4.746150215	1.972497223	-2.406163192	0.016121062	0.102753721
ENSG00000203446.2	9.515548377	-4.755081937	1.630949107	-2.915530544	0.003550843	0.036451628
ENSG00000206129.3	13.84962383	-4.755272275	1.261970793	-3.768131798	0.000164474	0.003472858
SEZ6L2	298.9434557	-4.75660851	0.972042908	-4.893414137	9.91E-07	5.37E-05
ENSG00000261327.3	67.25552439	-4.757344739	0.816894417	-5.823695989	5.76E-09	7.99E-07
ASPHD1	95.66468908	-4.75913062	0.915078397	-5.20079005	1.98E-07	1.42E-05
LRRN4	9.393235228	-4.768958888	1.479743927	-3.22282714	0.001269321	0.017332171
LAIR2	14.26950973	-4.772330141	1.239024679	-3.851682876	0.000117309	0.002686153
GSTA1	586.7100326	-4.773171397	1.505695979	-3.170076471	0.001523988	0.020009813
POSTN	19211.21843	-4.77620183	0.713766273	-6.691548774	2.21E-11	5.72E-09
LINC01234	9.202764822	-4.78590856	1.636849768	-2.923853279	0.003457277	0.035766858
SLC25A5P5	2.66065428	-4.795953696	2.366210615	-2.026849877	0.042677768	NA
IGHV4-28	5.405475374	-4.80799086	1.971087308	-2.43925819	0.014717449	0.096842627
HOXA10	40.03884962	-4.81950655	0.968786838	-4.974785332	6.53E-07	3.74E-05
HTRA4	33.3422261	-4.831679411	1.361013363	-3.550060229	0.000385143	0.006867446
SALL4	20.28757544	-4.849931939	1.086339181	-4.464472995	8.03E-06	0.000314279
CYP27B1	117.1506198	-4.854520442	1.151338816	-4.216413427	2.48E-05	0.0007823
LOC100335030	2.778777469	-4.858385882	1.883013093	-2.580112639	0.009876809	NA
APOC1	2868.532909	-4.864003718	0.793462045	-6.130102566	8.78E-10	1.61E-07
LY6H	10.68908445	-4.868938758	1.349579018	-3.607746337	0.000308868	0.005710051
LBP	81.91155629	-4.877099465	1.611406824	-3.026609664	0.002473131	0.028206597
IGLV2-5	2.81584364	-4.877598995	2.186751427	-2.230522836	0.025712753	NA
ENSG00000235545.1	2.836084445	-4.892741857	2.061350195	-2.373561692	0.01761745	NA
AMZ1	28.74214916	-4.895296334	1.264329233	-3.871852525	0.000108011	0.002534309
BCL2L14	21.28172479	-4.89741688	1.611821026	-3.038437148	0.002378087	0.027484765
LOC729739	10.1216677	-4.911384728	2.146328302	-2.288272825	0.022121638	0.127061809
KCNMB2-AS1	5.903577759	-4.950596352	2.117076361	-2.338411804	0.019365896	0.115991667
ESM1	117.0868989	-4.953395907	0.988637918	-5.010323617	5.43E-07	3.26E-05
MYH16	5.96549106	-4.964905665	1.824805709	-2.720785911	0.006512693	0.055792284
GUCY1B2	6.014359905	-4.976267429	2.28833462	-2.174624019	0.029658303	0.151746283
DNAH17-AS1	6.136331293	-5.008210658	1.620681399	-3.090188275	0.002000297	0.024458887
C1QTNF3-AMACR	3.0956645	-5.014901416	1.876474004	-2.672513131	0.007528543	NA
ENSG00000253477.1	3.119414543	-5.025844338	2.052388972	-2.448777696	0.014334189	NA
IL22RA2	6.214620806	-5.027938388	2.088185055	-2.407803072	0.016048835	0.102522889
CCL18	3390.722692	-5.035499264	0.937117552	-5.37339126	7.73E-08	6.50E-06
LINC00922	6.352584829	-5.057888339	1.651847896	-3.061957673	0.002198945	0.0260554
MEP1A	3.190037646	-5.06107331	2.053090405	-2.465100074	0.013697499	0.092263674
IGKJ4	3.211700906	-5.070056323	1.938290609	-2.615735896	0.00890354	0.069542873
IGKV6D-21	6.483875081	-5.072838528	1.910478277	-2.655271504	0.00792446	0.063641572
GRPR	3.233364166	-5.078853896	1.886588652	-2.692083348	0.00710072	0.059290932
ENSG00000272746.1	3.238581124	-5.080477321	1.760559538	-2.885717415	0.003905226	0.039144113
ENSG00000253163.1	3.24275469	-5.082641175	1.887520833	-2.692760305	0.007086319	0.059279387
HNF4G	3.244841473	-5.084050289	2.094582626	-2.427237878	0.015214277	0.098766163
LOC283710	12.3221778	-5.103242547	1.520264943	-3.356811305	0.000788469	0.012057859
MCRIP2P1	12.06193047	-5.106298086	1.793520773	-2.847080538	0.00441222	0.042678108
IGF2BP3	574.2996394	-5.111699076	0.911804092	-5.606137462	2.07E-08	2.25E-06
SERPINA9	3.314800248	-5.113575245	2.231141419	-2.291909962	0.021910839	0.126233038
ENSG00000241770.1	3.32940773	-5.119323425	2.17062199	-2.35845921	0.018350976	0.111954064
ENSG00000214546.3	6.722704167	-5.127507932	1.864530511	-2.750026293	0.005959048	0.052711686
IBSP	72.03774758	-5.136291778	1.342755846	-3.82518668	0.000130673	0.002895145
ENSG00000258815.1	6.736532029	-5.14648905	2.079372009	-2.475020837	0.01332284	0.090417464
ENSG00000261780.2	6.832063858	-5.151502007	2.244484576	-2.295182627	0.02172266	0.125402665
IGHV5-78	6.814321103	-5.156655912	2.120386932	-2.431940998	0.015018154	0.098140818
IGHV4-4	3.430041225	-5.162629917	1.833556858	-2.815636665	0.004868069	0.045816171
ENSG00000236347.1	3.427575378	-5.167455276	1.88902145	-2.73551964	0.006228187	0.054447231
IGHV3-33	26.99028481	-5.170355778	1.056950869	-4.891765482	9.99E-07	5.38E-05
ADAMTS20	3.451325421	-5.175479964	2.526427238	-2.048537115	0.040507399	0.182979364
CYP1A2	3.462175703	-5.182084433	2.583249874	-2.006032977	0.04485273	0.194619795
IGKV2D-28	126.9537426	-5.191482534	1.382381154	-3.755463911	0.000173021	0.00358682
ENSG00000222032.1	7.000054082	-5.198822865	1.451952377	-3.580573954	0.00034284	0.006236845
ENSG00000273388.1	3.568026156	-5.22783945	2.206393861	-2.369404458	0.017816758	0.10987215
ENSG00000251185.1	3.602968241	-5.235433078	2.61863049	-1.999301963	0.045575692	0.196466499
ONECUT2	25.43166642	-5.240793098	1.410912123	-3.714471661	0.000203629	0.004091217
SDS	488.1553054	-5.243298146	0.806304094	-6.502879227	7.88E-11	1.79E-08
CCL11	244.6005428	-5.243863978	0.735977187	-7.125036034	1.04E-12	3.63E-10
LINC01918	3.701514953	-5.274373715	1.773516128	-2.973964337	0.002939792	0.031941862
LINC01711	3.760908712	-5.30107042	1.742307719	-3.042556927	0.002345774	0.02722182
IGLV3-19	676.521441	-5.3123007	1.435448675	-3.700794596	0.000214925	0.004264832
SLC5A12	19.13347076	-5.323241558	1.94669602	-2.734500664	0.006247497	0.054451678
SLAMF9	102.2804647	-5.323892469	1.329177631	-4.005403299	6.19E-05	0.001627041
ENSG00000270372.1	3.821345862	-5.326372675	1.862784837	-2.85936012	0.004244966	0.041626008
IGHV4-30-2	94.0709123	-5.332674129	1.584964589	-3.364538342	0.000766718	0.011809812
MIR650	3.855660921	-5.334120362	2.52692399	-2.110914449	0.034779666	0.167171794
IGHV3-53	116.8647286	-5.337845817	2.486735101	-2.146527716	0.0318309	0.158384921
DERL3	671.8678248	-5.339248032	0.788505113	-6.771354994	1.28E-11	3.57E-09
CXCL11	587.4442765	-5.3618513	1.229969302	-4.359337499	1.30E-05	0.000468164
LINC01468	7.842529977	-5.365671006	1.579246895	-3.397613775	0.000679763	0.010811652
HMGA2	199.6425434	-5.366718254	0.748935244	-7.165797445	7.73E-13	2.87E-10
EN1	111.9832376	-5.369332412	0.916803183	-5.856581338	4.72E-09	7.02E-07
ENSG00000259264.1	7.903615061	-5.382154134	2.05932899	-2.613547501	0.008960763	0.069734737
ENSG00000250874.1	3.997782116	-5.386531607	2.491515305	-2.161950037	0.030622028	0.155034225
KRT17P2	67.85024997	-5.391768301	1.056686567	-5.102523745	3.35E-07	2.18E-05
KLHDC7B	374.3959334	-5.414883718	1.171731267	-4.62126758	3.81E-06	0.000170107
CNGB1	29.65874731	-5.417956197	1.445527326	-3.748082863	0.000178191	0.003667308
MSLN	889.3480545	-5.423016121	1.407837827	-3.852017624	0.000117149	0.002686153
ENSG00000248268.1	4.106098416	-5.424010531	2.585966085	-2.097479376	0.035951161	0.170635658
HOXC11	8.207923183	-5.431316545	2.150744514	-2.52531926	0.011559322	0.082451327
AFAP1-AS1	77.06686008	-5.481319906	1.527511207	-3.588399143	0.000332715	0.006078537
IGKV1D-33	125.9559277	-5.481617661	1.166546823	-4.699012119	2.61E-06	0.0001234
FIRRE	31.7034096	-5.488824866	1.434578411	-3.826089131	0.000130195	0.002893458
MMP12	759.4799432	-5.495565062	0.974220555	-5.640986567	1.69E-08	1.90E-06
IGLV2-28	4.334376725	-5.501856418	2.777152792	-1.981114051	0.047578485	0.201521368
FGF19	4.338798254	-5.503270645	2.777021399	-1.981717046	0.047510918	0.201521368
ENSG00000273272.1	4.362964662	-5.510946648	1.669800594	-3.300362131	0.000965601	0.014061725
PKD2L1	15.23233965	-5.53041319	1.609841197	-3.435378098	0.000591728	0.009756652
ENSG00000253642.1	8.783992012	-5.534344934	2.776657892	-1.99316774	0.046243082	0.198075309
ETV3L	8.824551027	-5.545086361	2.12108232	-2.614272114	0.008941779	0.069682239
HAMP	31.10814555	-5.562592405	1.352383748	-4.113176022	3.90E-05	0.001118506
ENSG00000267013.1	4.568690484	-5.582149421	2.644860308	-2.110564934	0.034809724	0.167171794
HOXA10-AS	17.24954467	-5.586156345	1.313743694	-4.252089941	2.12E-05	0.000690402
METTL11B	4.678050175	-5.617346748	2.032884848	-2.763239026	0.005723084	0.051372422
CREG2	25.82319772	-5.633606833	1.573743505	-3.579749059	0.000343924	0.00624991
LCE1F	9.446239951	-5.639926277	1.661977056	-3.393504294	0.000690045	0.010916325
HOXA1	54.31601567	-5.65212178	0.993594557	-5.688559526	1.28E-08	1.56E-06
LOC100422646	4.820265168	-5.655203891	2.650745032	-2.1334394	0.032888698	0.161391766
OBP2A	4.829692994	-5.661206508	1.954967804	-2.895805495	0.003781867	0.038293764
CRYGN	9.656139338	-5.675847085	1.419263429	-3.999149818	6.36E-05	0.001662956
IGHV1-69	381.592397	-5.687990609	1.040911776	-5.46443103	4.64E-08	4.31E-06
IGHV3-22	5.005216958	-5.709288911	2.516941399	-2.268343996	0.023308248	0.131561734
SMCP	4.992850423	-5.709480781	2.438247391	-2.341633094	0.019199579	0.115644291
PRDX1P1	5.008595095	-5.709785903	2.299961404	-2.48255727	0.01304431	0.089164826
LAMA1	259.4691643	-5.728038589	0.734656901	-7.796889383	6.35E-15	4.17E-12
LHX5	10.09120835	-5.733088187	1.734942958	-3.304482237	0.00095152	0.013927905
IGLV3-1	613.9808006	-5.747073245	1.373156057	-4.185302331	2.85E-05	0.000874454
IGKV3D-15	184.5210679	-5.75978704	2.574556636	-2.237195702	0.025273552	0.138195524
ADAMTS14	347.3940085	-5.766145399	0.650354073	-8.866163281	7.57E-19	8.62E-16
DUXAP10	5.229059499	-5.774592867	1.826558326	-3.161460975	0.001569799	0.020407381
ENSG00000240350.1	10.535834	-5.792780801	1.518297996	-3.815312156	0.000136011	0.002986296
IGHV3-23	482.6394538	-5.797604453	1.400380119	-4.140021965	3.47E-05	0.00102988
CYTOR	5.337127836	-5.802504711	1.891008076	-3.068471671	0.002151567	0.025701449
ANKRD63	10.64526815	-5.81357935	1.98934402	-2.92235998	0.003473898	0.035812385
IGHV3-15	238.7394081	-5.814611442	1.186426456	-4.900945535	9.54E-07	5.19E-05
ENSG00000234352.5	10.72384293	-5.827852175	2.094474413	-2.782489077	0.005394368	0.049214852
KIR2DL4	10.798808	-5.838729501	2.047048202	-2.852267716	0.004340852	0.042250964
ENSG00000248740.1	5.588229658	-5.869808055	2.380035827	-2.466268779	0.013652884	0.092144832
LINC01322	5.834376725	-5.930912115	2.712912448	-2.186178961	0.028802515	0.149047125
PTH2R	11.60116431	-5.943181249	2.120270352	-2.803029926	0.005062497	0.047126745
GRP	58.6459443	-5.945034391	1.133765903	-5.2436172	1.57E-07	1.17E-05
IGLC3	9479.999547	-5.958805395	1.197680732	-4.975287015	6.52E-07	3.74E-05
IGKV2-40	11.91492116	-5.982340137	2.05361081	-2.91308368	0.003578787	0.03669438
LINC01050	6.042437292	-5.983670429	2.341891107	-2.555059205	0.010616974	0.077888047
ENSG00000267284.1	12.02572251	-5.992755379	2.14087756	-2.799205098	0.005122859	0.047584922
IGLC2	7659.385761	-5.997234574	1.169707182	-5.12712469	2.94E-07	1.95E-05
ENSG00000231683.2	21.29469347	-6.000187553	2.002847178	-2.995828948	0.002736999	0.030302025
COL4A2-AS2	12.07950105	-6.001859224	2.227711691	-2.69418132	0.007056177	0.059114081
IGHV3-48	191.0843357	-6.004429453	1.387884867	-4.326316683	1.52E-05	0.000530744
ENSG00000249001.1	12.10253307	-6.006326676	2.036261964	-2.949682695	0.003181004	0.033708385
PNCK	136.4728025	-6.008445493	1.457084093	-4.123609284	3.73E-05	0.001084992
IGLV1-44	720.7131611	-6.032490712	1.262303247	-4.778955237	1.76E-06	8.75E-05
IGHV4-34	128.7214262	-6.042533824	1.334974427	-4.526329271	6.00E-06	0.000247986
POLD2P1	6.348188777	-6.051786068	2.143595447	-2.823194122	0.004754777	0.045022786
FCRL2	12.87893182	-6.092664993	1.886469717	-3.22966488	0.001239354	0.01708688
MZB1	691.4055651	-6.098320848	1.106245607	-5.512628309	3.54E-08	3.43E-06
ENSG00000259807.1	35.05321133	-6.10514995	1.082110155	-5.641893222	1.68E-08	1.90E-06
PRSS33	6.606893845	-6.109779871	2.045266402	-2.987278267	0.002814734	0.03098021
ENSG00000263745.1	6.6497102	-6.121461213	1.674097839	-3.656573153	0.000255609	0.004884028
FCRL5	86.46152467	-6.125565666	1.010635626	-6.061102053	1.35E-09	2.26E-07
IGLV1-47	854.1535691	-6.130825324	1.045632512	-5.863269603	4.54E-09	6.86E-07
ENSG00000249430.1	25.22446984	-6.13762803	1.392104556	-4.408884379	1.04E-05	0.000389232
HOXD13	25.94053701	-6.14016023	1.313150044	-4.675901477	2.93E-06	0.000135851
IGLV2-8	333.6424601	-6.148152885	1.221864464	-5.031779764	4.86E-07	2.97E-05
LINC01857	13.43264086	-6.152045322	1.607943548	-3.826033153	0.000130225	0.002893458
ENSG00000272763.1	37.82568849	-6.163776858	1.631013766	-3.779107809	0.000157391	0.00333568
IGLL5	7044.417921	-6.201144282	1.204082762	-5.150098049	2.60E-07	1.76E-05
IGKV1-9	430.4280908	-6.21423666	1.436279964	-4.326619333	1.51E-05	0.000530744
IGHV3-73	76.04108739	-6.221649555	1.688147792	-3.685488666	0.000228264	0.004492177
EPYC	14.01199173	-6.221759175	1.66217181	-3.74315046	0.000181727	0.003731089
ENSG00000251003.3	7.155685285	-6.224026551	1.85923537	-3.347627015	0.000815066	0.012398007
FAM30A	57.44014832	-6.256195835	1.456892965	-4.294204163	1.75E-05	0.000598967
KNOP1P4	7.313531957	-6.259488949	2.318382734	-2.699937701	0.006935246	0.058272442
ENSG00000253706.1	7.539648879	-6.300643609	2.414789356	-2.609189739	0.00907569	0.070308818
IGHG1	107318.9987	-6.316587979	1.159360815	-5.448336613	5.08E-08	4.64E-06
IGKV1-13	7.667710058	-6.325358704	2.668107251	-2.370728801	0.017753052	0.109719968
ADAM12	1779.39477	-6.37858282	0.839433792	-7.598672917	2.99E-14	1.60E-11
CR2	15.92305887	-6.398564351	1.863201073	-3.434178117	0.000594354	0.009774416
HP	78.81035145	-6.404536717	2.539232438	-2.522233341	0.011661233	0.082838393
GABRG2	8.324667502	-6.445953465	3.20756584	-2.009609089	0.044472579	0.193401371
ENSG00000229961.1	8.384459519	-6.454220858	2.655911823	-2.430133712	0.015093253	0.098330646
NTS	3696.336329	-6.475569561	1.278072562	-5.066668163	4.05E-07	2.57E-05
IGHV3-74	211.9775274	-6.482259898	1.272123874	-5.095620033	3.48E-07	2.23E-05
LINC00898	8.553212969	-6.483297762	3.213727491	-2.017376327	0.043656256	0.190920676
NEURL3	16.93368425	-6.490013486	1.59076132	-4.079816	4.51E-05	0.001258021
IGHV5-51	867.1059531	-6.491997802	1.500352091	-4.326982875	1.51E-05	0.000530744
LINC01502	8.666666667	-6.502395157	3.209039993	-2.026274266	0.042736687	0.188721661
IGKV3-11	639.7318779	-6.506181572	1.47731995	-4.404043668	1.06E-05	0.000395422
IGKV1-6	52.08000884	-6.526814157	1.639801361	-3.980246823	6.88E-05	0.001757831
NTRK1	17.46154906	-6.538604071	1.469744442	-4.448803399	8.64E-06	0.000333717
IGHV3-30	180.9497725	-6.586439188	1.04184137	-6.321921338	2.58E-10	5.25E-08
GJB7	18.14328183	-6.594314528	1.795151297	-3.673403205	0.000239341	0.004651228
ADAMDEC1	453.1793146	-6.595597314	0.681418902	-9.679210976	3.70E-22	9.02E-19
ENSG00000263146.2	18.75226246	-6.642756813	2.11129415	-3.146296224	0.001653524	0.021301285
FOXI3	9.559473318	-6.643811534	3.181483808	-2.088274508	0.03677308	0.172570809
SALL3	102.6387917	-6.656368285	2.684303353	-2.479737724	0.013147905	0.089657693
IGLV1-50	346.2883737	-6.680674487	1.304393509	-5.121671061	3.03E-07	2.00E-05
IGLC6	9.834376725	-6.684569606	2.636939691	-2.534972502	0.011245615	0.080985498
ENSG00000231486.3	51270.88023	-6.696547924	1.165206721	-5.747090023	9.08E-09	1.17E-06
DCSTAMP	37.19540904	-6.707601301	1.353569927	-4.955489307	7.21E-07	4.07E-05
MAGEA2	10.07722908	-6.721428331	3.152828118	-2.131872744	0.033017309	0.161725757
HOXA7	67.26765725	-6.750177724	1.795149398	-3.760231729	0.000169756	0.003532001
CASC9	73.61959311	-6.752454668	1.769354213	-3.816338537	0.000135447	0.002981571
HOXC8	20.43645842	-6.765325208	1.618214256	-4.180735142	2.91E-05	0.000887922
IGKV3-15	552.1105192	-6.781399546	2.113586286	-3.208480103	0.001334385	0.018047484
IGHV4-59	908.7820401	-6.798938565	1.247671404	-5.449302232	5.06E-08	4.64E-06
IGHG2	38628.50317	-6.804021688	1.14293438	-5.95311665	2.63E-09	4.20E-07
IGHV1-2	284.0500241	-6.808034323	1.372780291	-4.959303663	7.07E-07	4.00E-05
HOXB9	10.81011652	-6.820648603	1.482548622	-4.600623885	4.21E-06	0.000185928
RAET1K	10.87636035	-6.829369115	2.149757844	-3.176808557	0.001489053	0.01965688
LOC100505817	11.0199413	-6.848884868	2.340357069	-2.926427321	0.003428796	0.035497391
IGKV3D-20	151.6063677	-6.853040491	1.271211274	-5.390953203	7.01E-08	5.99E-06
IGKV3-7	11.21570607	-6.873884869	2.267514177	-3.031462797	0.002433719	0.0279235
IGKV1-39	393.1209982	-6.890418068	1.284493245	-5.364308529	8.13E-08	6.66E-06
LHX1	22.30290416	-6.894005967	2.018265202	-3.415807775	0.000635931	0.01030643
IGHV4-39	823.2725511	-6.935015879	1.213882518	-5.713086545	1.11E-08	1.40E-06
HOXB13	11.72291601	-6.938572613	2.240090279	-3.097452223	0.001951919	0.024004804
IGHV2-26	23.13605113	-6.943367267	1.56584728	-4.434255726	9.24E-06	0.000353861
ENSG00000235385.1	12.10192485	-6.982959084	1.749969669	-3.990331495	6.60E-05	0.0017103
IGLV1-40	304.0450334	-6.988734721	1.319522122	-5.296413455	1.18E-07	9.09E-06
LINC01929	12.12994613	-6.990446056	1.832162762	-3.815406689	0.000135959	0.002986296
IGHV3-21	1287.845165	-7.00276242	0.909661633	-7.698205761	1.38E-14	8.13E-12
ENSG00000244128.1	12.56356732	-7.03806434	2.419812085	-2.908516899	0.003631475	0.037167684
IGKV1D-39	224.2021057	-7.071206763	2.255217131	-3.135488227	0.001715683	0.021871119
IGHM	2746.157723	-7.117070052	1.021647419	-6.966268324	3.25E-12	1.09E-09
ENSG00000258711.2	26.2672654	-7.130491831	1.611819955	-4.423876134	9.69E-06	0.000369314
CA9	121.3063058	-7.165548551	1.155873602	-6.19924924	5.67E-10	1.06E-07
SLCO1A2	27.17342548	-7.180533494	2.101120799	-3.417477709	0.000632043	0.010253137
IGHV3-7	566.6201101	-7.228278577	1.236337643	-5.846524708	5.02E-09	7.27E-07
CST4	14.42169409	-7.236680582	1.962059123	-3.688309133	0.000225749	0.004452944
NPSR1	14.44893913	-7.239253815	1.735116419	-4.172200629	3.02E-05	0.000918567
MMP1	4083.193839	-7.286029538	0.741674523	-9.823755994	8.90E-23	2.53E-19
IGLV1-36	15.52545776	-7.343192161	1.935135505	-3.794665616	0.000147843	0.003204882
IGLV2-11	638.479047	-7.353091042	2.122528129	-3.464307937	0.000531598	0.008964215
IGHV2-70	63.84573867	-7.366341547	1.817414302	-4.053198844	5.05E-05	0.001378622
IGHG3	8444.528412	-7.387809435	0.995043791	-7.424607344	1.13E-13	5.22E-11
IGKV2D-40	62.85983212	-7.403363459	2.675819805	-2.76676458	0.005661562	0.051061672
CALB1	892.7588589	-7.431138343	1.491185001	-4.983377877	6.25E-07	3.66E-05
HOXC9	32.51655161	-7.439736523	1.427154166	-5.212987285	1.86E-07	1.34E-05
MMP11	9695.802399	-7.44327312	0.854553385	-8.710132394	3.04E-18	3.24E-15
PLPP4	120.9472216	-7.446597211	1.236539924	-6.02212437	1.72E-09	2.83E-07
IGHV3-49	487.0945895	-7.545916793	1.390633715	-5.426243237	5.76E-08	5.10E-06
CST2	18.33280893	-7.583525382	1.649054079	-4.598712363	4.25E-06	0.000187158
IGHGP	5531.095072	-7.617641494	2.043389052	-3.727944753	0.000193048	0.003907157
POU6F2-AS2	19.36211769	-7.662395007	3.908967369	-1.960209509	0.049971308	0.207086336
IGKV2-28	190.2538857	-7.673550469	1.36937984	-5.60366835	2.10E-08	2.27E-06
IGLV3-21	1988.187127	-7.676461249	1.374765995	-5.583831195	2.35E-08	2.44E-06
IGLV2-14	306.3112979	-7.75677146	0.776390637	-9.990810158	1.67E-23	7.14E-20
CXCL13	441.6106757	-7.792246243	1.072771134	-7.263661368	3.77E-13	1.57E-10
COL11A1	4260.619199	-7.811554482	1.05956981	-7.372383023	1.68E-13	7.34E-11
COL10A1	1564.472486	-7.894363252	0.911058756	-8.665042954	4.51E-18	4.54E-15
IGKV2D-30	23.39860838	-7.935610434	3.908587437	-2.030301372	0.042325915	0.187990452
IGHV3-64	23.47042904	-7.940083954	1.773947656	-4.475940386	7.61E-06	0.000302215
IGKV1D-17	50.17665455	-8.068093378	1.778106659	-4.537463115	5.69E-06	0.000238959
IGLV6-57	262.3328564	-8.078702505	1.194716907	-6.762022415	1.36E-11	3.69E-09
IGKV3-20	8418.536938	-8.084598165	1.223152275	-6.609641607	3.85E-11	9.40E-09
PPEF1	26.49612052	-8.115414414	1.479643904	-5.484707769	4.14E-08	3.93E-06
CHIT1	499.3251239	-8.372954061	1.481392296	-5.652084249	1.59E-08	1.84E-06
IGHV1-46	1324.074931	-8.391817264	2.223198471	-3.774659516	0.000160226	0.003391557
ENSG00000184324.11	62.75471528	-8.392462489	3.00540301	-2.792458269	0.005230921	0.048237438
IGLV4-69	176.197708	-8.401569655	1.439208847	-5.837630634	5.29E-09	7.60E-07
IGKV2-24	63.60056158	-8.411437272	1.578456552	-5.328900097	9.88E-08	7.78E-06
HOXA9	32.69888953	-8.418488281	1.783686981	-4.719711682	2.36E-06	0.000112693
CCL7	37.9121429	-8.632005082	3.907889629	-2.208866141	0.027183953	0.144299653
DMRTA2	38.11405998	-8.639694065	3.90788365	-2.210837077	0.027047121	0.14396985
ATP6V0D2	74.47361066	-8.641716571	1.530123224	-5.647725907	1.63E-08	1.85E-06
ENSG00000226738.1	41.13921328	-8.750635857	1.943245626	-4.503103334	6.70E-06	0.000274989
LINC01614	330.32263	-8.840741746	1.195530516	-7.394827343	1.42E-13	6.36E-11
LINC00668	91.61645066	-8.939760444	3.273389984	-2.731040446	0.006313472	0.05480017
IGHV2-5	283.7729847	-8.988524321	1.611334973	-5.578308962	2.43E-08	2.50E-06
IGF2BP1	48.74739848	-8.995734078	1.586078757	-5.671681837	1.41E-08	1.67E-06
SLCO1B3	57.19632988	-9.224561952	1.283445874	-7.187340065	6.61E-13	2.51E-10
IGLV1-51	1465.623669	-9.227389363	0.956761956	-9.644394098	5.19E-22	9.85E-19
IGHV3-13	66.44635643	-9.441308055	1.824557728	-5.174573492	2.28E-07	1.57E-05
IGHV6-1	138.7154515	-9.53923568	1.556492097	-6.128675951	8.86E-10	1.61E-07
PLA2G2D	88.08649237	-9.848285127	1.7154457	-5.740948331	9.41E-09	1.21E-06
IGHV1-18	3589.508012	-10.06635001	2.334935948	-4.31118893	1.62E-05	0.000562713
CST1	1716.779016	-10.31225086	0.88139843	-11.69987432	1.28E-31	1.09E-27
MMP7	1175.848398	-10.41170385	0.781586259	-13.32124731	1.74E-40	2.98E-36
MAGEA6	195.1304354	-10.995606	3.906983294	-2.814346817	0.004887647	0.045899274
MMP13	1537.163816	-11.16216047	1.155523348	-9.659831183	4.47E-22	9.54E-19
IGHV1-3	255.9390892	-11.38700795	1.636555093	-6.957912998	3.45E-12	1.09E-09
