# Supplementary material for: Evolutionary Relationships Between Dysregulated Genes in Oral Squamous Cell Carcinoma and Oral Microbiota
Source: Front Cell Infect Microbiol. 2022 Jul 13;12:931011. doi: 10.3389/fcimb.2022.931011 (PMC9328420; doi:10.3389/fcimb.2022.931011)
Supplement: Supplementary Table 7 — The homolog searched results of MMP7 genes. [file DataSheet_7.csv]

symbol	logFC	logCPM	F	PValue
KRTAP13-2	11.20879732	2.46122517	130.4693293	0.004643935
CRISP3	10.49543688	7.465672865	63.49306546	0.001160245
KRTAP13-1	10.42273513	1.68353149	91.97349175	0.006874213
HMGCS2	9.830174858	2.862495343	125.0433205	0.000255591
KRT84	9.033466243	7.15027296	7.652179926	0.048604032
KRT36	9.012433191	7.136563702	10.71665452	0.029152126
KRTAP3-3	8.785427362	0.078520155	59.53962002	0.011155409
KRT3	7.736466764	6.254097718	23.50776437	0.007642735
CRNN	7.679517138	12.15557693	13.51993311	0.020000929
KRT4	7.511885652	14.38390114	27.71488972	0.005657141
MAL	7.197708784	9.73222766	12.81997137	0.021836185
IL36A	6.9133234	6.649158339	12.87322731	0.021687922
KRT85	6.910893682	1.687139506	92.60731471	0.001630597
MUC21	6.876014354	9.806527894	10.29063692	0.031074017
DCT	6.776015791	4.142844637	18.20232186	0.01204709
ENSG00000250103.1	6.702462227	-0.214504439	53.1132302	0.001445522
SIAH3	6.667408878	-0.002913731	38.95915917	0.002673353
GYS2	6.398488833	2.495690046	22.39144943	0.008343846
CWH43	6.373326142	4.686789957	10.97606114	0.028067344
KRTAP3-1	6.334868047	0.092822581	7.528982072	0.049759803
CYP3A4	6.198462484	1.831871967	23.5069286	0.007643227
FAM25BP	6.143524185	1.711760591	26.12468503	0.006306264
ENSG00000223914.1	5.927551608	-0.109390632	57.00061934	0.001254238
LINC01395	5.880512668	0.538901798	21.08002158	0.009296511
OTOP3	5.874650311	3.706386142	42.87181212	0.002487902
ENDOU	5.861461778	6.902394314	62.60609047	0.001192746
C9orf152	5.808742743	0.2625991	90.54784431	0.000488463
MT4	5.776834023	1.010080808	8.655069943	0.04052431
SLC27A6	5.76334868	3.11632076	23.71411002	0.007522757
LRFN2	5.63132084	0.146475742	34.69412423	0.003352039
KRT78	5.522604929	9.873880018	29.16309797	0.005148615
SLITRK5	5.520642807	1.837169113	34.92474825	0.003547199
CYP4F35P	5.509551779	1.94803688	36.80549651	0.003197022
RHCG	5.478856357	11.06279355	5.936724655	0.069303635
CYP4F29P	5.450636948	3.856242982	24.60449882	0.007035813
EPGN	5.398474907	5.45457574	10.0672805	0.032157932
DYNAP	5.38093515	4.932546122	10.79478538	0.028818923
REN	5.309679812	-0.082286522	36.15461642	0.003093715
NHLH2	5.291405134	1.305924203	16.25021194	0.014661728
ENSG00000231062.1	5.241592428	0.493007582	8.694933835	0.040245623
PCDH10	5.235633777	3.183625466	6.283544222	0.064170483
ENSG00000260951.1	5.211208087	-0.285156455	14.80760775	0.016723307
HCG22	5.129375816	4.517196395	8.05849325	0.045063669
LOC441178	5.113793753	5.474032115	8.999209564	0.038209558
BARX2	5.109821559	6.844655475	25.57921251	0.00655455
KRT2	5.054621636	1.531206372	19.90815884	0.010291173
LAMB4	5.030538185	3.143619559	57.20031965	0.001341658
RHOT1P2	4.926513145	1.75828652	16.68357766	0.014013068
ENSG00000231335.1	4.877926853	-0.434822598	11.19394202	0.027201993
ENSG00000260402.1	4.866234701	0.858563418	45.86900263	0.001936919
ENSG00000233850.1	4.841233633	0.90189299	18.19861894	0.011980222
SLURP1	4.816695641	7.230622847	10.96701182	0.028104167
LINC00675	4.801743457	2.040075286	21.86550568	0.008707682
NR1H4	4.797267968	-0.830663836	18.06683324	0.011374944
OTOP2	4.737685694	1.43164604	32.13465612	0.004042769
ACTBP11	4.736773515	0.415326179	23.53939981	0.007013183
FAM25A	4.700758605	7.645590893	63.74606501	0.001151215
AADACL2	4.674992263	2.430407244	1.163922092	0.339432024
KRT32	4.649223373	0.443853203	13.29555658	0.020563416
KRT13	4.624315021	14.59422654	38.95867827	0.002673418
CLDN17	4.613946719	2.989547515	6.239202657	0.06479438
LGI1	4.60985571	0.057597986	29.32048588	0.004634955
DPCR1	4.602005782	1.098768554	2.218043025	0.208264524
KRT33B	4.598763208	1.853028904	5.968104615	0.068814305
SLC6A11	4.59651072	2.222343401	3.317338999	0.140193645
ANKFN1	4.591680051	-0.78086873	45.12464633	0.002000839
NKX2-3	4.531661946	2.122117616	26.0798826	0.006197148
CYP3A5	4.529915798	5.542383423	61.08736621	0.001251616
CRCT1	4.519245295	8.90785438	19.05248763	0.011120662
SFTA2	4.489155659	3.36945564	1.754763551	0.253641765
CYP2F1	4.462081078	0.494568845	69.39917508	0.000842023
CRABP1	4.457382898	3.834519193	5.214972449	0.082173332
S100A8	4.326145911	12.88188036	7.864941455	0.046700358
FADS6	4.308890415	1.710444095	3.057906471	0.152793978
ACER1	4.307860218	2.645506585	28.88381686	0.005123941
MYOC	4.260927116	5.992162153	12.10205758	0.023991239
PCDH20	4.24823677	1.466986948	24.87849136	0.006641579
DEGS2	4.246533724	4.467047044	16.09931495	0.014898089
NMU	4.220322768	5.325933445	56.71196936	0.001447521
NLRP2	4.215884602	1.44376694	2.806325096	0.166751763
ANKRD31	4.199239743	1.116259598	29.85218445	0.004478463
LOR	4.193996159	2.771313313	5.653144238	0.073972752
LRTM1	4.163558987	0.098754423	22.04489628	0.007919712
CPNE4	4.106364946	0.12023737	18.91781609	0.010626386
SDR16C5	4.081635423	6.10286217	4.847852327	0.090145122
ANKRD20A11P	4.079349073	2.141619714	39.05643379	0.002660311
LINC00908	4.059448624	-0.049976467	10.92686292	0.02815313
SLC38A3	4.055300529	1.776497111	44.44774214	0.002061692
KRTAP11-1	4.042083741	-0.626264281	5.274144994	0.101341523
SLC25A21	4.028096186	3.63229049	60.17975811	0.001147169
SMCO1	4.021305542	1.742447304	15.02640541	0.016754594
C2orf54	4.019680494	6.605087258	10.02909311	0.032348876
LEXM	4.007290035	2.140791824	9.44097187	0.035516329
LOC388780	4.000563315	0.930262308	62.27466585	0.001049046
MIR133A1HG	3.987351053	3.710051944	9.46306577	0.035389136
EREG	3.985658366	3.573337235	2.506380706	0.186129363
FAM25G	3.977069861	0.642331905	51.92960077	0.001512295
SAMD5	3.950343347	4.685785924	39.27559541	0.002941427
LOC401286	3.944875326	0.63730001	6.07947889	0.067118757
FAM86B1	3.943477184	-0.401879064	14.9517719	0.016258577
RAET1E	3.942015712	4.409968422	42.62537562	0.002515552
NTRK3	3.928063174	1.928261554	8.878180686	0.039000611
MYEOV	3.921740009	2.628170259	10.0263129	0.032362843
ATP6V0A4	3.900540891	3.424723063	26.15135736	0.006294483
DNER	3.882265074	-0.003505028	20.85689991	0.00876869
GREM2	3.864511553	3.673941186	57.41549899	0.001260776
KRT34	3.843959902	2.312645337	3.255749026	0.14303715
NRG2	3.824988709	2.287466217	25.27026032	0.006452732
FAIM2	3.822506872	3.538453068	23.88740902	0.00742414
KRT40	3.818171257	0.296936952	6.320507796	0.06365725
CYP4B1	3.814435397	3.19136206	3.119097824	0.149670039
ANGPTL7	3.79886612	3.460424454	15.23254513	0.016372161
GCOM1	3.789800366	0.669371536	8.400791154	0.042371667
S100A9	3.774780254	13.02042946	8.022571037	0.04536089
BBOX1	3.771099638	4.475730198	29.83280023	0.004936126
KY	3.758877611	3.683781483	6.551184221	0.060588975
CYSRT1	3.756227696	7.068966294	29.13734685	0.005157055
ENSG00000229732.1	3.735963966	3.986860343	59.42525165	0.001201702
SLC6A4	3.729829225	2.838394567	3.175407713	0.146880931
KLHDC7A	3.704503455	-0.229432644	4.394755131	0.101701076
BTC	3.695845328	1.456616391	6.283907205	0.064165413
ENSG00000230825.1	3.687351299	1.371577478	13.73241865	0.019394548
ENSG00000272508.1	3.685806222	-0.191581241	37.10521712	0.002940991
CNTFR	3.68518343	4.800317272	14.14486139	0.018549622
MMP27	3.681651489	0.401598864	8.48428855	0.041751435
FAM3B	3.679606708	4.261500288	22.09714515	0.008544594
C1QTNF7	3.649126968	3.805727259	14.58552703	0.017618396
PAX9	3.639659198	6.631971732	96.25651037	0.000473148
FAM46B	3.636468882	6.541776266	13.56297886	0.019895637
GPR78	3.634940614	0.651347226	3.995654356	0.113842306
ENSG00000226786.2	3.634144146	-0.131627917	30.00902623	0.004433782
MYZAP	3.633286262	2.950436125	8.805575716	0.039486937
PYGM	3.629717758	8.188330986	5.878212272	0.070230108
AQP4	3.629209357	1.341402938	8.748429553	0.039876106
RHBG	3.616087583	0.317997889	45.86293491	0.001937428
ANKRD20A5P	3.601947091	2.465456794	29.45543633	0.004669852
GRIK3	3.55803136	1.022967862	44.22727206	0.002082099
FABP7	3.54431786	1.620652235	29.13925914	0.004690133
HPSE2	3.538047888	2.279222731	19.07530706	0.010799153
ALOX12	3.50283096	7.286383016	49.02428641	0.001921421
RMRP	3.492571498	3.537730112	11.12310809	0.027478912
RNF224	3.489233427	0.132823702	26.15488373	0.005756986
FBP2	3.483582133	3.36978804	19.10528299	0.011066656
ENSG00000258661.1	3.483308674	1.533240633	36.73594623	0.002998975
GPM6A	3.479397656	0.695823244	9.128448363	0.037390976
GPRIN2	3.469663694	1.870785162	4.414089871	0.101163349
PEBP4	3.446720373	3.044702064	6.998534728	0.055237179
ASTN1	3.442314264	0.26837533	4.995542774	0.086803734
SLITRK3	3.432412988	-0.390145304	13.71321608	0.018433739
PLA2G4D	3.430683365	1.34608973	4.700022777	0.093687632
HBB	3.430594477	7.333888162	25.73631459	0.006481574
KRT76	3.426728149	5.478476305	1.422612575	0.296790595
DSG1	3.422102729	8.324342224	4.689249624	0.093953964
CHL1	3.421955155	4.047914886	18.30438575	0.011929939
ENSG00000273132.1	3.417341514	2.534752991	6.511137261	0.061105538
AADAC	3.415832348	4.245008149	0.928454602	0.388085433
PMEL	3.415082191	4.223565169	3.424172528	0.135461958
GABRA4	3.405572379	-0.635171496	9.45171457	0.034675336
METTL21EP	3.400718776	1.225384769	23.75729882	0.006893869
MLANA	3.39955175	1.425869747	5.687288293	0.073385977
HIF3A	3.398692026	3.113308221	16.79077004	0.013859202
CALML6	3.371307921	3.134086531	10.57133496	0.029787312
SCEL	3.365427408	8.534951101	52.53843032	0.001604457
PDE6A	3.357667949	1.049598359	10.05866042	0.032077959
NKX2-8	3.354037983	-0.340666949	8.811120223	0.039062806
ATP2A1	3.350988792	8.820750385	7.139229686	0.053699699
EMP1	3.336012847	11.49241306	77.1968282	0.000677612
ENSG00000260542.1	3.331594173	0.006048758	9.766606428	0.033348561
ENSG00000234756.1	3.327236347	-0.042393682	7.620719898	0.048895328
SBSN	3.325558099	10.30059097	20.352342	0.009896354
BCAN	3.322389481	-0.148188519	6.478591494	0.061530217
FAM3D	3.316533983	5.794503189	65.02578655	0.001070218
MYRIP	3.304696785	2.806848132	8.367246987	0.042624716
DHRS7C	3.299815988	3.294331785	6.869763945	0.056702799
GBP6	3.298120907	9.516638579	26.5581967	0.006118764
EXPH5	3.294568693	4.604710761	50.72289089	0.001720014
C8orf22	3.286626729	3.431865232	6.188091538	0.06552487
ENSG00000261268.1	3.286158383	0.112055533	27.40167124	0.005271873
CXCR2	3.285108043	5.117674165	5.052645042	0.085561666
RERGL	3.282339212	2.472084754	9.377482848	0.035885646
FBXO40	3.279339348	3.983461198	15.8210043	0.015349129
GGT8P	3.272001683	-0.644879026	19.48786906	0.009923529
MSTN	3.261406586	0.198589428	12.30110258	0.022626931
C20orf166-AS1	3.248971744	0.125923646	12.13263006	0.023192797
MAOB	3.248902896	5.143323031	5.751943336	0.072293841
FAM180B	3.246321245	2.447116499	7.115412873	0.053955428
LRRTM1	3.24171319	-0.372023563	16.16146068	0.013864937
C5orf66-AS1	3.23327285	3.816798039	3.120790776	0.149585005
ENSG00000236427.1	3.231212009	-0.221763611	32.98125238	0.003697389
ANGPTL5	3.217243779	1.64712433	7.742300637	0.047783784
MYHAS	3.195605621	3.146796217	9.094626993	0.037602651
PTK6	3.193316078	6.371273354	17.21672681	0.013271931
ADH4	3.191166041	3.556690448	13.78190691	0.019372671
CMTM5	3.184404661	-0.503718134	5.21436806	0.082185571
MRLN	3.183122798	1.926466982	10.35858233	0.030755072
SLC6A1	3.180929438	2.183620827	21.77328873	0.008210214
DKK4	3.163856344	0.487237164	32.91333156	0.003712144
PPP1R3A	3.160077484	3.535493943	11.78846492	0.025033053
MPZ	3.141686641	4.798488935	8.563824468	0.041173142
ANKRD20A7P	3.139762751	0.359721651	23.41964551	0.007080051
MYLK3	3.135730866	4.3035608	5.156723378	0.083365584
CNTN2	3.126128929	-0.331053072	5.974247872	0.068719115
DEFB1	3.124750338	4.366575248	4.993342475	0.086852136
FMO9P	3.124448511	0.88668475	4.517840988	0.098349925
ESRG	3.124423209	-0.589692364	1.996748144	0.228185614
ENPP5	3.121557562	1.207463292	24.33467033	0.006591769
CDH22	3.113694509	-0.063873292	35.28636955	0.003243603
ASB11	3.107712709	2.762932607	7.55204003	0.049540385
IL1RN	3.10352821	9.969548577	33.51124082	0.003799299
MYH2	3.100533696	10.6403756	2.454735716	0.189816616
IGFL1	3.0939289	6.890216235	18.21432363	0.012033226
DNASE1L3	3.090569274	4.763429346	6.684045639	0.058921237
ADCYAP1R1	3.088304086	3.578437573	5.470978418	0.077225713
MAB21L3	3.073229904	0.985767166	10.70987656	0.028846009
HBA1	3.071050614	4.258717319	41.28466738	0.002544971
S100A14	3.067026782	10.73067499	20.13856492	0.01001391
CLDN8	3.065086748	1.067342475	1.617994015	0.270098387
ENO3	3.063023348	8.916918388	7.686310168	0.048290933
ANKRD37	3.05495825	4.361315624	20.37553514	0.00987636
IL1A	3.050207165	5.171656479	9.59568238	0.034639748
AIF1L	3.049679969	6.790800138	132.3761138	0.000222417
MYLPF	3.045811752	8.317367779	3.727189832	0.123290237
CSTB	3.041997884	12.12831264	27.93603734	0.005082183
ANGPTL1	3.039570717	5.463374353	6.565550908	0.060405252
SCN7A	3.022887793	2.621297975	5.515239744	0.07641585
LDB3	3.022430295	7.321859736	5.966691582	0.068836228
ENSG00000254024.1	3.021376906	0.308612473	30.82462602	0.004211658
ENSG00000189316.3	3.020316367	0.343960429	9.152650686	0.036712645
ACPP	3.018387619	4.912013988	120.6891802	0.00026958
AQP3	3.01575271	9.551117741	16.30619889	0.014575447
NPY6R	3.004119321	2.857159392	12.71650973	0.022128561
CDA	3.003189124	5.127603295	5.041427073	0.085803554
MASP1	3.000968904	3.554104314	26.56731081	0.005913709
CLIC3	3.000756523	7.376441225	43.54443316	0.002405065
SCARA5	2.996379195	6.66104839	21.77301121	0.008774097
RN7SK	2.991575045	5.369804149	113.3259093	0.000307218
SNORA73A	2.984391085	-0.073708045	15.05914736	0.015688073
PPP1R3C	2.980408388	6.214292858	19.86005697	0.010335327
EDN3	2.979686091	0.407831303	12.50286346	0.021724808
SLC7A4	2.978884032	0.572043878	7.509369546	0.04994758
GSTM5	2.956735525	4.162217875	33.95921804	0.00374156
FCER1A	2.956262311	4.009863861	8.58418008	0.04102706
SLC51B	2.954384835	-0.361807233	24.83594394	0.006344994
FUT6	2.952254075	5.502858552	3.592240584	0.128496283
DPT	2.947646988	8.029827901	5.100753417	0.084535878
CNFN	2.947003689	8.514406534	14.22212697	0.018381131
HBA2	2.942890148	5.655766982	25.15909203	0.006755799
DUOX1	2.938839182	6.844324087	30.56822291	0.004717443
ENSG00000261068.1	2.935092184	4.222477196	72.58393556	0.000768472
NPPC	2.934275089	2.907336279	23.33165109	0.007345769
GUCY2C	2.931673753	1.245291981	29.81636853	0.004488759
RNF222	2.926160013	3.639187961	13.08585083	0.021110659
F10	2.918298062	3.938073883	4.558405345	0.097281983
LINP1	2.917359796	0.999043304	2.184725031	0.211085232
CASQ1	2.914919161	6.735791328	3.721217078	0.123513816
PHYHIP	2.910074475	3.178989582	21.1165271	0.009002216
PERM1	2.908377608	4.968437485	28.51467915	0.005367546
ESYT3	2.908007584	0.253953086	4.309571154	0.104122395
PPL	2.906039986	11.08201854	81.34106618	0.000608815
CD207	2.905448315	3.914073182	7.219863967	0.052847226
PADI1	2.904440797	5.490422239	2.050117447	0.223114933
HMGN2P15	2.90430406	1.792220082	17.84134209	0.011708128
CLCA4	2.900434267	7.274801893	2.139127414	0.215043693
PMP2	2.882928368	0.909123326	5.061548536	0.085370413
MYH7	2.863095205	9.947566912	1.973251221	0.230475985
RNF112	2.862217904	1.842438019	18.40749471	0.010999864
ENSG00000249684.1	2.860889942	-0.039288581	8.293976082	0.04244446
CAB39L	2.848483819	4.717448713	29.91993876	0.004909438
OR7E91P	2.842350686	0.967845563	11.08195499	0.027055322
CYP4F12	2.833526012	3.587836501	35.42986575	0.003218105
ENHO	2.830364072	2.226490959	42.75466213	0.002226332
RNF223	2.829940277	2.882337039	17.44507982	0.01264364
SLITRK2	2.825339421	0.707291145	12.9452858	0.020453713
KLHDC8A	2.821193702	3.150689625	4.893165342	0.089099631
A2ML1	2.812820638	10.44093067	33.95719322	0.003494555
ETNK2	2.812512061	6.506884878	118.8502962	0.000278318
ENSG00000261521.1	2.809260381	2.783952203	10.71598036	0.029155026
KBTBD12	2.802096756	2.050273214	9.047246054	0.037902209
KIAA2022	2.800543422	-0.544061088	3.745340033	0.122614582
CD300LG	2.797111197	2.08679706	7.301572026	0.052003876
ATP6V1C2	2.791802584	3.538079439	85.51121519	0.00054946
GDF10	2.790861376	4.608066871	27.29116174	0.005820053
CD164L2	2.790563183	1.532575868	9.422032181	0.035438977
OR7E14P	2.78885295	-0.223613229	17.07391477	0.012582008
SERPINA5	2.783712742	2.333029895	19.85651947	0.009591528
MAMDC2	2.767712535	4.818184757	19.69853559	0.010485667
ASB15	2.766754727	1.015992612	12.6359914	0.021459711
PAQR5	2.766339154	3.443416607	48.45360194	0.001736795
LINC01315	2.755674286	2.666754959	61.59398395	0.001072633
LOC100128770	2.752485288	3.054443739	29.63077845	0.004542671
FOSB	2.748409601	8.186167362	9.24048488	0.036702327
PAX1	2.746020766	2.893665132	55.64660514	0.001316407
HAL	2.744159348	1.189011598	2.908636375	0.160848008
PLP1	2.738913521	3.999832078	8.060975344	0.04504324
MYOZ1	2.735225966	7.823323482	6.869698664	0.056703556
RBM20	2.729281233	2.281476011	20.4411029	0.009097594
EPHX2	2.728131622	4.758314995	63.86521376	0.000996814
IL18	2.726479919	5.952444612	13.19149399	0.020832304
NT5C1A	2.724802702	-0.097547114	4.816332791	0.090883302
CDRT1	2.723822029	0.996886151	15.00057285	0.015794639
RAMP2-AS1	2.721748318	2.640442526	13.47071624	0.019846996
ART1	2.720852889	0.35504693	4.779834979	0.091749513
B3GNT6	2.717355187	0.21389192	2.116977929	0.217008756
CYP2J2	2.715114369	3.158669671	8.379041094	0.042535488
FENDRR	2.710654975	0.563385273	22.69674091	0.007504327
GPD1	2.703146285	5.494077605	3.060811492	0.15264342
FLG-AS1	2.699547264	1.400416136	20.53343023	0.009023014
ANGPT4	2.698697836	0.45447987	12.30266595	0.022142375
BMS1P9	2.696473637	-0.295273123	25.14387297	0.006200074
C3orf67	2.686061542	2.452186086	31.93285414	0.003935131
HOPX	2.683459951	9.136937865	101.5501334	0.000385572
RUNDC3B	2.682030362	1.54811842	5.456924918	0.077485553
PIK3C2G	2.681226212	2.117774545	4.386178371	0.101940993
ABRA	2.681019164	3.589921435	1.985818187	0.229246521
LCN2	2.675827534	7.478473876	5.758269788	0.072188289
CLEC3B	2.671698935	7.178326662	17.62303186	0.012745546
SLC38A4	2.671174318	2.258286222	12.32425194	0.022873841
PLEKHN1	2.667680952	4.806178344	13.13394385	0.020983259
ENSG00000230628.1	2.666048077	-0.342733426	1.641497776	0.26715025
C1orf116	2.664929157	6.860291968	51.9522805	0.001637305
PRSS3	2.662330277	5.018821621	63.10298232	0.001021357
PPP1R9A	2.659359955	1.70576207	6.277899762	0.064249401
KBTBD13	2.65790101	0.716164203	7.139752057	0.053298599
NCCRP1	2.6554568	8.007344655	23.13308635	0.00786797
KCNB1	2.649660255	2.005624803	12.27800547	0.022896957
HLF	2.648854458	4.485113456	16.26830776	0.014633758
ENSG00000265751.1	2.645221558	1.226629692	10.13574589	0.03127904
NPY1R	2.643118795	0.603453877	14.18095252	0.017404603
ENPP3	2.641989054	0.086308119	8.208665795	0.043029428
IGSF1	2.639720251	1.891923422	34.13709765	0.003458954
ENSG00000267344.1	2.636243528	0.13223734	27.06266074	0.005397653
MT1H	2.629432539	0.207483038	11.84247076	0.023591846
FLG2	2.627448807	0.913951192	2.976686756	0.157097359
CRYM	2.616569491	2.411336878	10.27848362	0.030999242
CAPN3	2.615906154	2.727583184	13.41479155	0.019954856
CSTA	2.610571334	11.59455514	43.90781501	0.002112198
CRTAC1	2.610472168	3.686509957	16.04519687	0.014984238
LINC00933	2.60660531	-0.135898238	23.82084371	0.006859636
NEU4	2.606413185	2.048343684	6.295614016	0.064002216
SLC2A4	2.604192757	4.489749906	17.39970691	0.013030952
ACTA1	2.598337024	11.4428077	2.653758582	0.176196554
P2RY2	2.59761396	5.651769329	16.57442437	0.01417237
FSTL4	2.596559949	2.702981385	0.76738811	0.428894967
GPIHBP1	2.596280178	4.478792494	10.9141305	0.028320796
CYP2C9	2.592488507	0.278703546	12.44670843	0.021715585
HMGCLL1	2.592482487	0.751032219	5.491268163	0.076852872
LINC00482	2.591133177	-0.100890949	26.74532655	0.005519425
CCBE1	2.588445703	2.019152265	43.41066922	0.002160325
LINC00330	2.587475843	-0.023486738	4.148710148	0.108939043
LMOD2	2.586144991	6.724425051	3.950367069	0.115357361
DGAT2	2.580569761	4.511084808	9.55450206	0.034869897
SLPI	2.58054619	8.907960428	4.583408553	0.096632418
MFAP4	2.577591746	8.063475402	12.86306585	0.021716095
ENSG00000258789.1	2.574871562	-0.574868544	10.65655048	0.028040246
SLC36A2	2.57368505	1.264397282	5.230162904	0.081866628
PADI4	2.573452811	1.871183746	2.99144179	0.156301851
OCA2	2.568277032	1.109995584	2.569029257	0.181803663
LINC00982	2.565833846	0.897534406	11.26268482	0.02577778
PLA2G4B	2.563142348	0.729594452	4.672663663	0.094366237
CACNG4	2.562359241	0.993611671	14.77186715	0.016221087
BNIPL	2.560801388	5.942518651	27.74019457	0.005647627
DUOXA1	2.559967082	5.624496848	17.91518543	0.012385988
LINC01269	2.551141658	0.751703592	18.42778511	0.0109781
DBNDD1	2.55091553	4.17069966	95.51937875	0.000437525
SDCBP2	2.546608494	3.23440667	23.71925047	0.0069503
CFD	2.54629855	9.628235278	5.280169638	0.080869034
CRHBP	2.545158756	1.70872179	36.10757335	0.003101573
ASB12	2.536207877	1.19221995	10.50503875	0.029211181
ANXA1	2.535340991	12.54581883	31.85056605	0.003954734
ADGRG6	2.53513551	4.530108819	29.18295694	0.004999007
CYP4F22	2.528646855	4.0600163	10.40322422	0.030548164
C14orf180	2.524513852	0.501413834	2.360170575	0.196869295
ALDH3A1	2.522777367	8.387682594	1.622366043	0.269546035
SMYD1	2.520101665	5.341741925	14.0517085	0.018755827
ATP1B2	2.516767716	2.130924733	33.82942714	0.003520166
HPGD	2.515497407	5.377954265	6.084071398	0.067050191
ANK1	2.511655734	5.559392018	7.302951987	0.051989806
GSTO2	2.510035609	3.407389935	33.38293992	0.003611864
ECM1	2.509616559	8.955629181	19.38749551	0.010784472
GATM	2.507731088	5.131189625	9.288251541	0.036414459
LIFR	2.501106318	5.650755141	3.489572742	0.132684547
SIM2	2.500834122	4.20090034	42.28198087	0.002275745
CFTR	2.497976209	0.359590865	7.90439758	0.045369639
KLHL40	2.490910734	4.941791478	5.20134615	0.082449929
ADH7	2.486371039	7.635767392	9.344222319	0.036081412
SERPINB2	2.482799907	6.72465114	2.871275684	0.162966028
HRASLS5	2.480630347	0.701669196	3.118094033	0.149720492
GIPC2	2.480108049	2.710924125	10.4623853	0.030157846
ASB10	2.479582688	1.871395007	27.5182479	0.005229614
ENSG00000261040.2	2.478997338	4.067768695	2.190464612	0.210595067
SFRP5	2.477493177	1.753839205	4.196942958	0.107460004
PSAPL1	2.473408554	-0.165022997	1.807018546	0.247774383
MT1G	2.471764109	3.868636815	5.682600135	0.073466129
HFE2	2.471661756	4.735318431	9.335911361	0.036130578
EVPL	2.470665307	9.043581225	102.2063118	0.000380473
CKMT2	2.465608749	6.190469533	10.2344563	0.031341472
AMPD1	2.463888118	3.407347152	9.153298954	0.037236575
SLC22A3	2.457788377	3.173738576	2.576175611	0.181320145
FNDC5	2.455533469	5.05226951	24.46028155	0.00711145
CPEB1	2.454079508	1.277521652	9.721391746	0.0331877
PPP1R1A	2.452924777	5.553275747	2.038198465	0.224231856
KLF8	2.448842256	4.514900221	15.86471264	0.015276962
MAPT	2.440470861	4.647563496	11.63469858	0.025568653
ABCA8	2.439955188	5.931343779	4.957103873	0.087655196
CKM	2.438225659	11.00148192	7.58296917	0.049248327
ALDH1L1	2.43478133	4.006979452	5.050030116	0.085617958
ACKR4	2.434326899	2.984228224	8.148297586	0.044333223
LINC01697	2.433501968	2.055103409	24.80195317	0.006361295
CNTNAP3	2.433110573	2.049611506	11.38672463	0.025780679
C15orf62	2.430672393	3.309821191	37.5047142	0.002880095
OSR1	2.430292474	3.866317374	2.84171755	0.164672279
CA4	2.426832525	1.743213968	2.932499312	0.159517263
DLX4	2.425668934	1.05803449	0.701827919	0.447793937
LEP	2.424846528	2.299488871	1.274769206	0.319989554
SLC5A1	2.424609425	2.566564388	11.73097156	0.024750526
ATP2B2	2.422578573	0.258180702	3.972036642	0.11462863
FITM1	2.419973534	4.840949437	6.760586183	0.057991478
ALS2CL	2.419408136	6.005413351	65.30534144	0.000952747
CHRDL1	2.412983866	6.389458182	11.18176364	0.027249307
CALML3-AS1	2.41249906	2.312217855	26.33178367	0.005684261
EPHX3	2.411772838	4.626163928	2.309065631	0.200852077
FLG	2.409266437	5.288793228	3.461154081	0.133880661
SCNN1B	2.406912724	5.424166724	21.70696628	0.008821981
ARG1	2.406598946	1.798515873	28.06417711	0.005038187
COX7A1	2.406519957	7.57849824	19.75585655	0.010431945
CDH19	2.402201468	2.260553851	3.580270943	0.128974129
PCSK2	2.399884369	1.633778252	4.399845625	0.101559084
ADAM33	2.397837341	5.081728001	22.86460435	0.008035479
CILP	2.396594455	7.070431664	23.50905033	0.007641979
CNTNAP3B	2.396336199	1.38049904	8.194008225	0.043396144
DLG2	2.395933124	1.759542257	33.00211019	0.003692875
MIR203A	2.395165799	0.038309384	4.991459804	0.086384611
PTGFR	2.392592598	5.143787328	10.61843737	0.029579191
ENSG00000250222.1	2.388510344	0.264735886	24.15752219	0.006682357
FAM107A	2.388187317	5.707184375	3.282845271	0.141775404
C10orf71-AS1	2.38643686	1.587461889	4.081934174	0.111038127
PIFO	2.383644846	0.022183139	6.154761562	0.065159365
SDPR	2.382191708	5.79566745	10.01222795	0.032433743
MYLK4	2.380966318	2.365893213	15.07703105	0.015655748
MYL2	2.377882118	9.400230787	4.862546066	0.089804083
PGR	2.376913512	1.467370061	31.43529695	0.00405588
EPS8L1	2.376605759	7.301402901	26.30625488	0.006226709
KRT222	2.376604173	0.992119965	23.46204618	0.007056269
COX6A2	2.375479184	6.802230232	10.90916376	0.02834127
SLC17A7	2.373467139	2.102346903	15.68744466	0.014608585
ENSG00000259153.1	2.37181138	2.28381733	18.68428687	0.010708339
ENSG00000268307.1	2.37064585	2.286352924	21.12302602	0.008567271
ENSG00000231412.2	2.367685836	2.14347844	2.377788522	0.195524748
FAM110C	2.363762585	5.023180264	4.008255359	0.113426111
ELANE	2.352856943	0.735497887	2.20028388	0.209760617
CADM2	2.35199921	0.558573183	5.349323112	0.079329172
ENSG00000233760.1	2.351455115	-0.178394148	7.643074636	0.046960709
SCN4A	2.350510716	3.924646534	6.840135683	0.057048246
PALM3	2.349563994	0.315863549	9.470830125	0.033843569
ABCA10	2.347978468	2.315307503	18.62353487	0.010771344
AFDN-AS1	2.341172041	0.562303406	18.653043	0.010740674
MYOM1	2.340979119	6.166764899	9.612663722	0.034545502
MYOT	2.340802277	6.197367218	12.69858633	0.022179803
SLC16A12	2.340364467	-0.379447608	13.73338303	0.018387542
RXRG	2.336153488	1.090168129	10.12154119	0.030615799
ID4	2.335049559	6.841484523	145.0122378	0.000183901
MIR1247	2.335009469	0.648496825	8.938181544	0.037244127
SH3BGRL2	2.332962867	6.473470853	72.90359274	0.000761615
BICDL2	2.332570619	6.129486826	25.81346071	0.006446179
CEP126	2.329123186	2.470237487	20.29759702	0.009215324
SDR9C7	2.32875031	3.782630799	4.841030507	0.090304119
SFTPA2	2.328322363	-0.360537316	9.462916908	0.033888053
ENSG00000266729.1	2.327466491	1.800040356	14.69692631	0.01636451
MPIG6B	2.327363911	0.205094216	14.96971476	0.015851209
FGFBP1	2.327286248	7.834397042	11.74010205	0.025199697
ENSG00000258077.2	2.32515614	-0.85845822	4.673688123	0.093059436
CLCN1	2.316669781	1.386041745	4.245535564	0.106000449
MYL1	2.316209185	9.119349508	5.955497071	0.069010279
ATP1A2	2.315342912	6.943810797	13.01367153	0.021304033
PSCA	2.311763335	4.652172607	2.782141703	0.168196021
PLN	2.311745393	4.436096659	11.28118035	0.026866613
HS3ST6	2.30832906	3.32741499	3.563679608	0.129640967
C8orf48	2.30461786	0.252858197	15.23531521	0.015373865
GFRA3	2.30273383	1.490682497	5.123495436	0.084057394
PGM5-AS1	2.302275696	0.356678274	8.296215037	0.04152524
SERPINB7	2.301224309	3.758798835	4.753977997	0.092370737
CAMK2A	2.299828387	3.471934402	14.16472426	0.018243442
KLB	2.29600941	0.645305041	4.152684321	0.108816015
AGAP11	2.295894952	2.44923776	26.7817926	0.005505227
PKHD1L1	2.294105483	1.814808901	5.134711088	0.08382292
EDN2	2.292970544	2.262632647	4.622782968	0.095622692
AKR1B10P1	2.291914636	1.255348513	0.447264719	0.53906953
ENSG00000261625.1	2.291475194	-0.287104525	10.24769832	0.029863161
KCNK7	2.289808572	3.364328351	12.28576873	0.023287711
LINC00950	2.289179855	-0.469421255	15.74269035	0.014518935
MYOCD	2.28848389	0.973775657	15.24048346	0.015364787
PPP1R1B	2.288480994	1.934978933	3.924434315	0.116238733
ENSG00000261189.1	2.285315458	1.643232637	13.92840082	0.017949462
MIR1-1HG	2.28485218	3.076294948	2.573477024	0.181502495
COBL	2.284273843	4.814738497	21.19345524	0.009207889
GPR37	2.282134087	0.676923888	11.11970913	0.026166718
DUSP5	2.279454499	6.976375955	6.908028613	0.056261268
LINC01214	2.277022659	0.624872889	2.187032346	0.21088797
CLDN7	2.276117571	6.960017761	3.223334398	0.144569237
LOC285095	2.272396073	3.283612564	12.89760981	0.021334054
SERP2	2.271837494	1.317734894	6.035525596	0.067614386
ENSG00000223561.2	2.271521296	0.251186993	7.318690599	0.050393385
CRYAB	2.270023627	8.817024695	9.120272485	0.037441982
FXYD1	2.268492894	5.946909701	5.993541002	0.06842145
OCLN	2.265615629	3.534246775	23.16688099	0.0072243
GGT6	2.263698538	5.600995734	5.756031569	0.072225605
ART3	2.258842795	2.406265491	19.7913366	0.009649031
SGSM1	2.25786169	1.011873407	8.109135141	0.043665697
C1orf204	2.254211879	2.039436597	6.006807137	0.068217893
KLHL38	2.25190925	2.021384831	12.05486318	0.022906038
GLDN	2.251127561	2.364788092	17.57793152	0.011946947
GRHL1	2.249235349	6.627409621	119.7295011	0.00027409
LINC01405	2.248514619	3.231615836	4.853055577	0.090024133
SLC16A6	2.248117433	3.852912858	48.97693476	0.001699988
ERO1A	2.246984426	7.701175166	19.48014575	0.010694158
SLC1A7	2.246891958	2.063467114	5.730530115	0.07265283
PITX2	2.243876029	5.656950698	19.00336089	0.011171268
BCL2L10	2.238161032	0.81728518	17.03047537	0.01263905
MXD1	2.237609727	7.337433587	36.66066059	0.003200007
SMTNL1	2.23753756	4.427546425	8.283350621	0.04326757
LY6D	2.235509574	8.704770471	24.76026677	0.006735816
FOXI2	2.232618716	0.531943806	7.657251827	0.047081233
MPZL3	2.23252171	5.206823553	43.73199512	0.002140781
CRHR2	2.231692124	-0.033355665	15.85128968	0.014345047
CPAMD8	2.230143516	2.69299133	23.19989406	0.007205216
ENSG00000261434.1	2.230087321	0.863304777	7.576474199	0.048011313
RNF225	2.230002874	2.969365735	21.21524683	0.008499057
ADRA1A	2.22750692	0.556175018	7.910715818	0.044613096
DENND2C	2.226455692	4.737181159	38.74284873	0.002702694
PRSS27	2.22620316	7.496418407	2.689026341	0.173941147
LINC01197	2.224792617	0.050405413	5.868921179	0.069467045
FBXL16	2.222823472	3.515412705	34.48651742	0.003391312
KLHL33	2.219092461	1.135952177	14.06953919	0.017641926
ARHGAP40	2.219031617	2.04598327	1.301732858	0.315539615
SCN2B	2.215919528	2.189224	32.69101659	0.003761047
PDE1A	2.214362359	2.981409921	11.92165335	0.024108254
PLIN1	2.213011248	5.742610179	1.484910337	0.287830134
FAXDC2	2.210396217	4.398047385	48.33254576	0.001745476
KRT33A	2.209996123	0.116809364	4.731508584	0.092191493
SEC14L5	2.209205529	1.340310538	29.51696847	0.004576204
KIAA1456	2.207261613	1.463637482	22.85324562	0.007409365
RBFOX1	2.206695234	3.134969733	8.243456186	0.043578348
ABLIM3	2.20609684	6.01724149	14.07851615	0.018696137
SERPINB4	2.205856205	5.875042377	1.420959385	0.297034567
SCN4B	2.198982027	4.681548521	65.13951006	0.000957674
PLIN4	2.198104232	6.279972562	2.628334912	0.177850593
DUSP13	2.196647454	4.575315613	9.634269555	0.03442614
IVL	2.196235896	8.700740279	45.9676001	0.001928677
FAM189A2	2.192406404	3.070012889	17.03368334	0.012634824
GABRB3	2.192029729	-0.098566726	16.42597819	0.013473926
COL28A1	2.190766948	1.9247153	8.514350076	0.040782187
KLF15	2.190172509	3.257919653	42.95145135	0.002206224
CLDN10	2.188428039	0.651417718	13.27258821	0.019487278
CAND2	2.187381094	4.251941161	26.20418507	0.005865873
BTNL9	2.183531653	3.411466486	7.028016574	0.054909604
PDZRN4	2.182590855	2.606766032	29.89508417	0.004466176
SH3TC2	2.180868784	1.860185588	14.80548648	0.016157346
PRIMA1	2.177685137	2.630197371	7.231357383	0.052700486
MGST1	2.177597293	5.035262702	2.378985604	0.19543391
HIBCH	2.177329992	5.130471482	23.28460041	0.007722001
LINC00842	2.173534897	1.737336995	9.330475629	0.035068298
L1CAM	2.172156495	4.51719053	19.48330735	0.010618859
MGLL	2.168312241	8.209132053	29.23287788	0.004900144
C1orf132	2.161083827	1.308365188	7.932399644	0.045173605
CAV3	2.160472622	2.895702786	8.706110126	0.040019045
C1orf210	2.159699652	2.29951019	22.47573429	0.0076415
PART1	2.153179222	2.646121377	1.082933331	0.354930551
LVRN	2.152171167	2.315641624	3.973154805	0.114591216
ADGRB3	2.152149244	0.795762248	4.763513522	0.091960966
KERA	2.150449917	1.52812278	8.855236307	0.037909315
PGAM2	2.150057975	5.350830469	57.5028709	0.00123227
DHRS1	2.149653965	5.840161164	39.04804063	0.002779842
C6orf132	2.149631202	7.569750183	46.93149686	0.001850751
ITGB1BP2	2.14861019	1.735538613	10.36480944	0.029382507
MYH6	2.147942804	3.522301594	2.051106857	0.22302261
ABCB1	2.147256024	3.65863949	2.4486865	0.19025592
CYP4X1	2.145563362	2.068867421	3.223664929	0.144553488
PI16	2.145132896	6.259643784	5.125047051	0.084024897
NIPAL1	2.144675655	4.594855653	24.63018467	0.006778687
PTGR1	2.144002706	5.884452627	12.47880768	0.02282275
MAB21L2	2.143180586	2.707618038	5.51468277	0.076425961
PITX1	2.142895178	9.73754421	48.24550812	0.001751757
LGI4	2.137048583	4.329494385	16.27020052	0.014550773
LANCL1-AS1	2.133044609	0.939788031	18.29092198	0.011126142
SELENBP1	2.132524085	5.402086209	21.79481778	0.008758372
SMIM5	2.132153293	4.427685679	30.7009147	0.004244284
CDH20	2.129330984	1.031174799	9.982355463	0.031141214
ADH1C	2.127806543	3.718280975	4.237846256	0.106229404
ADH1B	2.127037352	6.959164128	1.196201182	0.333570317
RGL3	2.126282556	1.226553717	10.31250852	0.029562754
HSPB6	2.125846138	8.422778027	8.565763145	0.041159196
ASPA	2.12576928	0.83030745	2.964125553	0.157779499
SLC35F1	2.124177288	0.032725722	4.967134731	0.086514246
PTPN20	2.124123372	0.582058379	5.237719562	0.081011807
N4BP3	2.124115188	5.092889484	27.24236692	0.005662438
NDNF	2.123472207	4.131288284	29.93999582	0.004453366
PAX3	2.121166585	0.395323906	2.774366149	0.168664484
MMRN1	2.120769294	5.552276634	3.400411821	0.136493025
KIAA1683	2.1185672	0.602463002	11.35984664	0.025267162
ANKS1B	2.118010483	0.242029892	8.677147818	0.038774281
AIM1L	2.117014602	6.496113138	70.21751123	0.000822169
CARNS1	2.116738314	3.407552756	7.328969577	0.051725593
LGALS7	2.114845245	7.793954686	5.441702216	0.077768496
SBSPON	2.114104502	2.747380671	20.97563471	0.008677975
GLB1L2	2.109364679	1.57531365	3.918819149	0.11643092
PCOLCE2	2.109234889	4.664541716	29.71085533	0.004612896
HSPB8	2.108645701	7.134852712	3.286814276	0.141592015
LYPD3	2.10734154	9.632404519	23.06938571	0.007336831
HPN	2.106417433	0.827007871	4.572220086	0.096723309
ENSG00000227959.1	2.102657167	-0.069978042	8.380552509	0.040891887
MMEL1	2.102061137	-0.210316411	2.95781016	0.158124178
CYP26A1	2.100633375	3.1203217	0.343034438	0.58851517
CTTNBP2	2.097375948	4.025215879	26.43914494	0.005640779
FGF10-AS1	2.096233041	0.423528968	8.574990138	0.039484989
FHL1	2.091092693	9.468447529	11.50619663	0.02602944
RNF39	2.09000402	4.376515368	8.200193632	0.043919144
AQP7	2.086609367	3.368114482	1.275587092	0.319853046
ADHFE1	2.086077174	2.727548598	19.26658965	0.010130979
CD24P4	2.083784457	9.628629007	30.71898072	0.004239496
ELOVL4	2.080928177	4.021813162	8.049181219	0.045140437
C2orf40	2.078432358	1.620009027	19.12787155	0.010264293
LINC01537	2.07333042	-0.380944021	12.05976037	0.022890573
CBLN1	2.071938226	0.675578573	1.955231794	0.232257155
SEMA3E	2.070662007	0.299567316	2.572787085	0.181549162
C15orf48	2.069685413	6.012764614	4.089050837	0.110811513
NRAP	2.067922537	8.157425625	9.581864479	0.034716721
KLHL41	2.063745257	8.68614725	12.35571526	0.02319503
LRRC39	2.063196061	3.222901978	7.861974385	0.046726135
MB	2.062815888	10.61584487	12.63600437	0.021909371
ENSG00000233221.2	2.061335729	0.768687359	15.34153416	0.015188868
MYOZ3	2.060089085	4.752913327	15.94729468	0.015141979
LRRN4CL	2.057825673	4.757859797	7.504707473	0.049992372
BDKRB1	2.056844453	2.035350693	4.44160316	0.100405538
KRT31	2.056055808	2.916980122	7.58470619	0.049083831
ADH1A	2.055926904	2.484443885	1.594160299	0.273141846
PGM5	2.055529037	5.45069584	9.071044798	0.037751302
ECHDC3	2.052689215	3.842903536	5.942545502	0.069212473
ARHGAP20	2.051853355	1.966796781	7.920077456	0.045349628
MAP1LC3C	2.051348636	1.928476308	1.657583718	0.265162289
C2orf71	2.050841651	0.194186007	6.279150645	0.062498928
BSPRY	2.050431555	4.353645675	36.36983575	0.003058135
KCNAB1	2.048202415	2.458697257	32.57214654	0.003787585
ENSG00000250685.3	2.047306701	1.71594332	6.81504407	0.056648198
MYADML2	2.046072538	2.659232301	7.297874362	0.05187592
NYAP1	2.044694772	0.910206286	14.25989018	0.017239289
GRB14	2.04142509	2.33833777	28.90091521	0.00476418
DKFZp779M0652	2.039002218	-0.098626504	10.38153499	0.029247675
GJB2	2.037959643	9.565520236	4.877722467	0.089453877
MYPN	2.036775333	4.587872637	12.00450501	0.024308305
GOLGA2P10	2.034558666	2.286035122	27.3152936	0.005303509
CYP24A1	2.032098895	1.660366161	1.755724021	0.253531925
MACC1	2.027438189	4.751553652	2.312016274	0.200618717
SLC25A4	2.026466863	7.375976473	72.70591448	0.000765845
DOCK3	2.021360848	1.509715364	12.92675966	0.020377412
MAST4-AS1	2.020410383	0.544293612	9.696869737	0.032608405
CYSLTR1	2.01812914	3.14896575	4.070300248	0.111410097
KLF4	2.015118736	7.767580005	78.6193056	0.000652767
SH3GL3	2.013966068	2.440641682	1.543873232	0.279748096
LMO3	2.012325263	1.488402931	7.589724274	0.048095644
PRX	2.00874888	4.256790666	20.96372566	0.0089878
FSD2	2.0079319	2.33071902	22.27746027	0.007767721
ENSG00000273226.1	2.007196606	0.265596299	13.50291873	0.018925822
CIDEC	2.007047571	4.186589016	0.778277846	0.425896542
RNASE4	2.002449109	5.073408282	62.99155396	0.001025019
NCMAP	2.002284616	0.423601566	8.553098205	0.039639791
PLEKHA6	2.00197514	4.276751545	15.00539034	0.016699297
CCRL2	-2.000802944	2.13443137	4.36773979	0.102459678
MFSD12	-2.001483611	5.792859379	70.16679802	0.000823379
PMEPA1	-2.00986348	6.352590893	71.66460252	0.000788703
FSCN1	-2.010922359	8.601683959	29.45608006	0.004594293
RAD51AP1	-2.014053621	3.590833403	13.36181645	0.019966409
GPR82	-2.014487539	-0.48588509	12.14471536	0.022624718
DDN	-2.01809534	4.283883047	12.88216614	0.021663183
SIGLEC8	-2.018497348	1.469524134	15.02740019	0.0157457
SH2D2A	-2.019639936	3.052868477	3.18704818	0.146314291
KIF14	-2.020745095	2.852305632	17.47878489	0.012068091
LAMP3	-2.022396928	4.826316528	3.339936962	0.139171952
CDCA5	-2.023761209	4.334503239	31.2915564	0.004091776
GDF15	-2.025438383	3.497348499	6.158356591	0.065955542
CCNE1	-2.026997064	2.937740716	17.89015531	0.011576914
HOXB2	-2.029496058	3.480364093	15.43110111	0.015397946
ATP12A	-2.033176362	1.297265897	4.51702332	0.098297156
SCIMP	-2.034069211	2.600973921	2.665145895	0.175463408
CHST13	-2.034649098	1.121439101	3.273502547	0.142208523
GLIS3	-2.039027651	2.792194328	8.337625201	0.042449208
CENPI	-2.042088641	1.690860501	14.80204018	0.016163863
HAPLN3	-2.042098173	5.423830062	24.67680008	0.006878626
LY86	-2.042890423	2.717942236	2.996946477	0.156006653
CD22	-2.043742873	2.627412976	1.722616552	0.25736248
CHST1	-2.044545144	3.128280549	9.620623526	0.034137764
FCRLB	-2.045735067	-0.480460872	5.249685284	0.079515944
LAPTM5	-2.047032257	8.204627427	6.538050773	0.060757659
KRT8	-2.048179438	8.083990945	4.4139699	0.101166672
SCT	-2.053444107	2.401890706	6.912166365	0.055953381
POU2F2	-2.055274759	3.957790112	4.0760376	0.111226422
ALDH1L2	-2.055536287	3.66756733	27.36616932	0.005284842
NOS2	-2.05754629	0.617090988	7.086413699	0.052549401
ISG15	-2.057668196	7.36567601	1.276090769	0.319769028
SCN8A	-2.061223572	0.436544599	8.452425322	0.040363336
FNDC1	-2.062763033	6.598034139	2.447173736	0.190366026
FAM83E	-2.071398772	3.054547596	3.77077783	0.121677068
MIR3945HG	-2.076485639	0.2427489	0.621545636	0.473150394
CTXN1	-2.078678339	3.191250034	2.808400868	0.166628687
NETO2	-2.081559356	4.898187359	33.4498418	0.003639086
PLK1	-2.081870115	4.594632967	55.47382529	0.001324664
KIF18B	-2.082930452	3.263458762	12.76180703	0.021480181
ENSG00000235027.1	-2.08454859	1.638093394	15.9626178	0.01416995
RUNX1	-2.085538992	5.646768418	22.22006628	0.008459886
OSCAR	-2.088431344	3.549343159	5.421343867	0.078149327
SERPINA1	-2.090114218	5.681075717	2.361546264	0.196763789
CHST11	-2.090509822	5.486291698	8.040348657	0.045213433
CATSPER1	-2.09282639	-0.505525415	4.580125536	0.09537824
LYZ	-2.095654065	7.769526405	10.37714929	0.030668764
FPR3	-2.096208557	5.090382012	11.11102615	0.027526564
LTF	-2.101817023	2.944139431	0.71961957	0.442515629
LTA	-2.104756056	0.22424758	8.305175797	0.041457262
ENSG00000229334.1	-2.106019681	-0.041638185	10.66602689	0.027999959
CCL20	-2.108056495	1.623498489	0.663079313	0.459704512
EMILIN1	-2.111537982	7.455499108	24.29391247	0.007144368
ENSG00000240207.2	-2.123970506	0.268680785	6.196422865	0.063884609
PTPRZ1	-2.1241997	5.953138674	2.25604049	0.20511903
NPW	-2.125669806	0.385405032	21.16210506	0.008538267
OXTR	-2.128466666	-0.016647924	3.632137245	0.126558085
COL5A3	-2.134344992	6.314355992	43.28506591	0.002232222
PLAUR	-2.138547276	5.655174077	3.516169194	0.131579821
FARP1	-2.142817558	6.28135024	8.958051507	0.038475863
ADORA3	-2.149504845	1.278898875	7.178766409	0.052449934
BCAT1	-2.153923016	5.199167513	19.61774453	0.010562087
MDK	-2.157787279	6.609037045	32.97557019	0.003977923
CELSR3	-2.16064541	1.646667145	4.311919717	0.104054475
PKMYT1	-2.161461159	3.839179594	57.91664016	0.001214594
LAIR1	-2.165011525	5.390419674	10.65395896	0.029423668
CCR1	-2.169293496	4.576148536	1.998857161	0.227981796
C2	-2.170294622	5.763359142	7.787295904	0.047381971
CENPA	-2.176399199	2.626172615	26.75553408	0.005515445
KLK6	-2.17861322	4.577050967	42.75985803	0.002225798
RASGRF1	-2.178891566	-0.459299605	4.573088425	0.095705379
ABALON	-2.183598187	0.114347575	18.03659797	0.011409138
LOXL1	-2.184360584	6.308598731	16.63458709	0.014084236
KCNH3	-2.185866756	-0.407203179	15.34655152	0.015180211
CHPF	-2.195995632	7.323955988	27.35566236	0.005738508
NEK6	-2.197186396	4.511569807	32.81535496	0.003751287
CCNO	-2.200123178	0.789429194	3.214416095	0.144995168
IL7R	-2.200714148	5.547187765	4.019461667	0.113057916
ORC6	-2.200775912	3.270310671	13.97747636	0.018444817
ADD2	-2.201705671	1.206221763	10.10697555	0.030531128
SEL1L3	-2.202529363	5.471433921	32.12751332	0.004156202
P3H4	-2.204008574	5.049762641	12.93417195	0.021520083
ERC2	-2.208311519	-0.446812012	4.10158955	0.109590006
GTSE1	-2.208864914	3.417640152	41.09068765	0.002407656
CEMIP	-2.2106372	3.951560974	13.40126334	0.02029553
ADGRE2	-2.213503087	3.049946986	3.82722305	0.119635265
SLC15A1	-2.215605531	1.032045305	24.69779087	0.006411634
MISP	-2.220336642	2.760593206	2.453259623	0.189923666
SLC39A8	-2.22066966	4.123564059	12.65951895	0.022292107
P3H1	-2.221239313	5.628783529	53.38602973	0.001430746
SLAMF7	-2.224819771	4.683712787	5.868075695	0.070392496
FZD2	-2.225360345	3.869757712	19.40244767	0.010429721
LINC00491	-2.228755377	-0.515948598	9.59986075	0.033130217
FAM222A	-2.234672057	2.037866557	9.652936395	0.03349142
EPHB2	-2.241412939	3.737657523	29.75683113	0.004505951
CDC45	-2.244956029	3.505555845	32.16448447	0.003880712
APOBEC3A	-2.247824454	4.290002527	0.446178401	0.539538896
ODC1	-2.259055639	8.466352048	7.484313008	0.050189024
LINC01272	-2.261922451	1.89967626	4.169955591	0.108283787
PYCR1	-2.262130123	5.650814782	12.10472975	0.023982641
CILP2	-2.265394686	2.317693467	11.06632102	0.026884912
PCYT1B	-2.26903381	0.71915834	3.277504003	0.142022772
C1QTNF3	-2.270822204	4.216200916	4.102270204	0.110392428
FOXM1	-2.272541054	5.238543666	16.64900442	0.014063236
ENSG00000225210.5	-2.273023692	0.044718648	4.266985688	0.105129717
PIPOX	-2.275574238	1.382586234	5.562776641	0.075388823
BEND3P1	-2.283475242	-0.620711365	6.81808776	0.055468607
SLC12A8	-2.283760422	3.584608873	17.03026776	0.013187314
COL12A1	-2.286149996	8.426538057	11.17992318	0.027256468
CXCR2P1	-2.286559267	1.68336075	1.268990898	0.320956741
COL4A2	-2.286608103	9.15873744	79.67381034	0.000635202
IRF4	-2.2966566	3.52785554	3.049353279	0.153238589
ITGA11	-2.29807926	5.290698483	6.466102864	0.061694351
MTHFD1L	-2.299598838	4.137327646	64.67363157	0.000971718
LIPG	-2.303884139	1.828340811	3.343541033	0.139010058
HS3ST2	-2.305265537	2.724612426	2.019503205	0.226001623
CLSPN	-2.307550625	3.745800545	62.18285275	0.001052183
SLC52A1	-2.308571843	0.115274683	8.900030979	0.037287797
KCNH2	-2.324598074	-0.357755067	7.062191885	0.052728129
CHST2	-2.326805926	5.051748081	15.15377115	0.016516757
HAS1	-2.326944296	1.385462274	3.043784875	0.153529113
PYCARD-AS1	-2.328510066	0.964787253	14.80637765	0.016155661
ACP5	-2.330267858	6.677106159	21.72694976	0.008807452
KIAA1549L	-2.338317078	2.810718944	14.93474003	0.016180378
C3orf80	-2.352500698	2.990071799	10.31981252	0.030804524
HK3	-2.352927719	4.418220374	3.429198232	0.135245396
MTFR2	-2.356724328	1.394522782	21.87026337	0.008036732
FOLH1	-2.356909749	1.773277379	14.13318971	0.017505765
LRRC4	-2.357945298	4.433037527	12.35344929	0.023201968
ATP13A5	-2.36272325	1.187136036	1.957978691	0.231984229
HAVCR2	-2.365237615	4.374369113	8.653080291	0.040538295
BCL2A1	-2.367391527	3.71433675	0.976768945	0.377158699
FCMR	-2.37031075	3.84716179	3.171644082	0.147064858
CARMIL2	-2.370737472	2.644676734	5.555516432	0.075689931
FER1L4	-2.37161654	0.99198712	27.70573689	0.005162686
HOXB4	-2.37655492	1.916299085	15.91163527	0.014249743
ENSG00000231971.1	-2.378907207	0.253243159	9.594743793	0.033158082
NEFL	-2.379273129	5.916762675	1.397990107	0.300458593
CD27	-2.382100426	3.660641718	8.569500398	0.041132331
ENSG00000232855.2	-2.384709819	0.445024546	4.94859033	0.087650616
GPR160	-2.385927354	3.50531028	29.84512664	0.004480489
BLM	-2.386557984	2.726545707	43.02919176	0.002198354
IGHA2	-2.388946424	8.708336675	0.841874836	0.409115611
AGR2	-2.391055745	3.34484543	10.73766311	0.02906197
MAGEL2	-2.395739493	-0.307319867	16.24994771	0.013732299
CHRDL2	-2.401135913	1.724361859	3.99462866	0.113876285
LAG3	-2.403765984	3.957277298	2.187366925	0.21085939
PTPN7	-2.406761574	4.319409511	4.330961597	0.10350625
MIAT	-2.412442438	3.562934413	8.713505354	0.040116765
LTB	-2.414461987	5.176818635	1.896394665	0.23822742
COL1A2	-2.416940893	12.02441848	12.72393579	0.021560398
LOC729683	-2.418660172	2.107243902	9.986835498	0.032015346
PHACTR3	-2.420832413	2.849627829	2.616433295	0.178633167
HTR7	-2.430138495	1.105618953	14.3436989	0.017066289
IQCA1	-2.431678225	1.273524412	13.47786497	0.018985731
ACAN	-2.433656494	2.404461261	5.046801915	0.08568753
SLC2A6	-2.435526133	2.598722698	30.17417056	0.004387439
NPL	-2.437619555	5.360387452	23.15889912	0.007852139
ADAMTS16	-2.439922291	0.448853971	6.933005211	0.055174028
COL8A1	-2.440915104	5.324587192	13.66377718	0.01965228
AIM2	-2.441453807	3.192559624	0.673952082	0.456303106
SERPINH1	-2.442245836	8.288345309	62.146365	0.001053433
HTRA3	-2.442592168	6.989007127	30.12729208	0.004846787
ENSG00000272476.1	-2.444282538	-0.610260589	7.634067794	0.047042864
APCDD1L	-2.45120708	1.199789546	19.86244963	0.009586321
CLECL1	-2.458792342	0.425570912	3.250523449	0.143282455
LMX1B	-2.463658224	0.018146743	2.472132861	0.188561953
FAP	-2.464045627	5.023522493	40.51421479	0.00261643
LOC100419928	-2.465753191	0.477332128	7.228702266	0.051970735
CLEC4G	-2.472021062	2.225916002	0.642781244	0.466183915
GPR84	-2.472312362	0.09493766	7.298336384	0.050947523
SERPINE1	-2.47416649	6.598509082	5.005500058	0.0865852
FBN2	-2.474934778	4.971135292	3.141615645	0.148545046
FAM26F	-2.475153764	4.171468896	3.057936822	0.152792404
P4HA3	-2.476009562	2.49583987	12.22331037	0.023065777
CCL19	-2.481403804	5.902184777	1.159599508	0.340230135
EME1	-2.486805882	1.245813781	14.55957351	0.016632263
PRR5L	-2.488130197	3.620859661	36.20519828	0.003085298
FSD1	-2.495200014	-0.502648316	6.121428742	0.065308425
ENSG00000247134.2	-2.500916695	0.307940757	16.26856432	0.013704631
HSD17B2	-2.505268137	1.256222785	9.060566671	0.036644107
HIST1H3G	-2.505731036	-0.567603559	6.453665175	0.060311082
MSR1	-2.505995745	5.317638715	11.02951718	0.02785128
NRK	-2.507385139	1.74070886	4.989215744	0.086943025
RGS4	-2.513467182	3.768379614	60.37033245	0.001117036
KANK4	-2.515738048	2.773878979	45.1534459	0.001998309
AJAP1	-2.515777145	1.167472879	4.962393129	0.087537289
PIM2	-2.520834339	5.310259651	8.519656359	0.041492795
ITPKA	-2.522257879	1.070717796	3.369575975	0.137849065
LOX	-2.524190959	5.180261534	42.82181329	0.002370741
C16orf59	-2.524396148	1.964411093	12.94075814	0.020597207
MEI1	-2.529418378	1.488430887	9.276561663	0.03590768
PADI3	-2.529566745	4.336900479	2.332504863	0.199009926
FETUB	-2.533534313	1.905076955	1.906794536	0.23715456
COL4A1	-2.535835144	8.857461776	111.0732246	0.000320278
HLA-G	-2.53678953	1.689787146	1.160353615	0.340090671
CD180	-2.542074532	2.346766532	7.781215223	0.047435977
RNASE2	-2.545972612	-0.335110558	9.211202947	0.035349305
DIRC3	-2.549922142	0.607151142	11.80984909	0.023699853
GRIN2D	-2.555446325	1.897682929	14.93182585	0.015921076
FAM155B	-2.556287423	0.892887087	7.918943894	0.045595178
BIK	-2.57077976	2.91988916	19.63938211	0.009892718
MYBL2	-2.574324373	5.162695695	73.84543442	0.000741927
CREB3L1	-2.574573724	4.729706209	18.04765773	0.012227899
DGKI	-2.581615426	0.036601425	14.27925786	0.017199081
SCN2A	-2.583345454	-0.521178506	4.880901937	0.088662604
C4orf48	-2.583466384	4.095832207	55.90802437	0.001304057
IGF2BP2	-2.586163484	5.392371664	29.67702702	0.004984374
BCAS4	-2.586764536	1.663532549	22.33913239	0.007728135
SIGLEC10	-2.587236959	3.587892498	9.718937199	0.033964268
AOAH	-2.591068008	4.192430152	27.71775542	0.005465386
MARCKSL1	-2.617813323	6.562861928	178.2432939	0.00011941
LOXL2	-2.620874327	6.052505958	40.56871359	0.002736747
CCNA1	-2.622275362	2.174284479	0.965457591	0.37966848
IGHA1	-2.638394107	9.613637707	1.287845269	0.317818637
NKX3-2	-2.640530804	2.328109432	3.859263673	0.118499317
MFAP2	-2.644186815	5.501018549	46.82843338	0.00200647
KRT42P	-2.653267448	4.312878764	1.142854331	0.343351993
HSD17B6	-2.659939358	0.306440017	10.06221626	0.03090374
CHST6	-2.661169722	1.572908456	8.843740997	0.038844459
NOX4	-2.6612242	2.938995961	18.9572467	0.010741097
MSC	-2.661626284	4.618837517	68.11276334	0.000874686
GBP5	-2.674289594	5.507580204	4.463217796	0.099816196
EN2	-2.684000401	1.241934189	6.432744243	0.062070085
SDK1	-2.692882207	5.515112319	9.877617478	0.033123165
CHRNA6	-2.69398959	-0.653582869	0.954577808	0.382110012
ADAMTS4	-2.694235332	5.116852385	3.503182124	0.132117501
LILRB1	-2.694966889	3.807795641	5.034555731	0.085952226
ENSG00000222041.6	-2.695503662	0.644564572	30.46810687	0.004306696
PXDN	-2.700931463	7.114381076	91.5463958	0.000477557
CLC	-2.70463418	1.520534331	2.382060911	0.195200847
GDPD2	-2.715013751	-0.290313354	11.0641942	0.026381385
ITGAX	-2.715208934	5.267364074	4.306019236	0.104225244
CXCL10	-2.715634003	5.870398683	2.816403944	0.166155479
CDH11	-2.722934352	6.627696674	24.49009467	0.007095715
SLC6A12	-2.727165876	0.074226118	10.31650875	0.029544358
HAGLROS	-2.734685353	-0.045754424	13.06657411	0.020010477
ENSG00000272666.1	-2.750913805	0.087860054	2.955485439	0.158251348
RAB33A	-2.760400029	0.598027001	13.46988517	0.019004871
KRT9	-2.766512162	1.773236797	7.930982511	0.046132074
JAKMIP1	-2.767118905	1.113463367	2.35390833	0.197350682
SLC17A9	-2.769370128	2.382222836	11.03983022	0.02769555
PDPN	-2.774584878	5.691605376	16.3548209	0.014501127
C6orf223	-2.782416568	0.504589293	5.068417104	0.085223312
BATF	-2.810399664	3.562348424	3.391551587	0.136880572
APBA2	-2.812528341	3.886778257	32.15068804	0.004073376
MAGED4B	-2.826779912	0.438065568	30.11472476	0.004404038
IDO1	-2.828220261	3.880151355	1.666292559	0.264095924
MICAL2	-2.832762322	6.156414619	63.60288465	0.001079176
GPR39	-2.839784117	-0.191309851	3.46774558	0.133601771
BBOX1-AS1	-2.846006918	0.532334793	5.688078088	0.073372487
CXCL9	-2.846626645	6.035433422	15.16472493	0.016496537
HOXC4	-2.849378565	0.248004819	14.21773577	0.017327282
FAM167A	-2.861893722	2.078244689	15.93112504	0.014592537
DNAH17	-2.878639566	2.493485184	7.030167686	0.054885816
IGFL2	-2.878974512	3.837328735	5.951131821	0.069078328
COL6A6	-2.889990416	3.115807184	0.557948549	0.495264134
IL6	-2.890277674	3.582514566	1.071211284	0.357273349
SLC28A3	-2.892851353	2.330227169	23.14604026	0.007236385
SIRPG	-2.905794226	1.594898222	8.297496201	0.04315817
RNF144A-AS1	-2.918792526	-0.411170538	19.34194973	0.010059619
C5orf46	-2.923406608	0.205227204	3.410143386	0.136069293
COL5A2	-2.932837173	8.676458933	45.90466361	0.002045404
MSI1	-2.934157063	2.315734186	2.41677423	0.192599818
CD300LF	-2.93684901	2.276995637	8.445969985	0.042034378
SIGLEC7	-2.939213628	1.709556989	4.078249605	0.111155729
KMO	-2.942198138	0.485006487	17.8923214	0.011574406
COL3A1	-2.943253756	12.06943679	19.48480709	0.010218181
DRD4	-2.949420888	2.310612973	23.93239727	0.006800139
GALNT6	-2.971262298	3.727623996	9.000368038	0.038202102
ELFN1	-2.981791006	3.257206826	30.80957016	0.004261699
SHISA8	-2.995715136	-0.329190138	5.710488443	0.072991254
KLHL6	-3.005344096	4.107236048	13.30408403	0.020541611
CCL26	-3.013289843	1.806656325	13.45489113	0.019720663
GPRIN1	-3.022759835	2.700035044	44.35685213	0.002070069
ERFE	-3.035699281	0.851183146	27.8980954	0.005095319
KREMEN2	-3.056435754	1.722751995	12.93902198	0.021106726
CD80	-3.061638459	0.936252547	4.559336822	0.097257665
CD72	-3.064422529	1.457454399	5.648491472	0.074053256
FCGR1A	-3.070165051	2.985834405	4.344794801	0.10311072
COL4A6	-3.070317094	3.578112384	26.40028253	0.006013758
SIGLEC12	-3.082823216	0.988927119	4.712054987	0.093391518
CXCL11	-3.08498001	4.419138348	3.049897511	0.15321024
CXCL6	-3.087171762	1.017762771	1.699323038	0.260113412
RAB3B	-3.090825307	0.932462876	14.17487185	0.017589266
ALOX15	-3.094347061	1.790542203	5.268200654	0.081106135
APOE	-3.099919231	10.08662504	10.49085126	0.030148008
PLAU	-3.10420334	6.943980474	137.8765347	0.000204321
RAB42	-3.107898973	1.995548859	21.78102932	0.008097509
CPXM1	-3.109115793	4.736363528	30.13957732	0.004843112
LINC01139	-3.154527511	0.382660122	24.23251458	0.006643786
CEBPE	-3.156497726	-0.018446941	3.462843651	0.133809089
BMP8A	-3.171464544	2.969080618	20.18339956	0.009862512
RBP1	-3.171867743	5.870683515	29.64607777	0.004994043
CPZ	-3.18509578	4.327355389	20.31191066	0.009931353
LRRC15	-3.193046898	5.660754158	25.30143148	0.0066866
PCSK9	-3.19615383	4.471062395	32.19462451	0.004282116
ALG1L	-3.199120825	2.435817698	9.917114699	0.03291863
ADAMTS2	-3.20107002	6.62117887	104.189476	0.000365649
CPA6	-3.215880191	0.398849635	21.02720872	0.008639
NXPH4	-3.241856641	4.152576106	23.3174733	0.007755914
HRASLS2	-3.25444887	-0.003274666	11.99599475	0.02340958
SFRP4	-3.260813925	7.018328916	127.551929	0.000240292
HOXA11	-3.260896413	-0.797627539	18.89965502	0.010489294
NFE2L3	-3.263132625	4.324991622	98.61520719	0.000409654
PLAC8	-3.293769448	4.437397425	2.02564568	0.22541773
SLC6A14	-3.296937113	2.05433657	3.567681721	0.129479635
FN1	-3.305504218	11.43358162	17.39083124	0.013029283
HAS3	-3.31299037	6.312753296	82.98911307	0.000638537
CASP5	-3.31403817	-0.693384574	14.17167843	0.017424178
LRAT	-3.31640095	-0.571460981	5.005321036	0.086411661
IFI30	-3.31895407	8.265174448	20.36983271	0.00988127
PI15	-3.330035017	2.31319893	6.578669351	0.06023822
MUC16	-3.335303701	0.060002939	1.829755772	0.245288657
FCGR3A	-3.342860607	6.172218987	12.44796758	0.022915184
GREM1	-3.346580068	5.583879008	55.06795715	0.001516349
MORN3	-3.364206316	0.719362723	18.12704133	0.011307298
HOXD11	-3.369115758	0.261268932	41.76177424	0.002332008
IGKV1-12	-3.383086352	4.109943696	1.326715901	0.311507288
ABCA13	-3.383583816	3.825642841	8.927954737	0.038672354
ENSG00000253364.1	-3.403552669	0.098324366	7.51829651	0.049671561
FBP1	-3.41171629	4.421162585	5.070184203	0.085185528
SLC24A2	-3.412102141	-0.298103875	24.20088416	0.006660015
PTHLH	-3.420790235	6.165473422	12.83183081	0.021803038
SLAMF8	-3.424351491	4.35821507	20.28760904	0.009952479
OTOF	-3.458623419	0.507703884	4.17277576	0.108197255
COL5A1	-3.467586834	9.36068875	32.30777006	0.004254075
FHAD1	-3.493178582	0.022873984	20.77037503	0.008835677
PDE6G	-3.499233206	-0.042487773	6.123842049	0.066460782
KRT16P6	-3.51230506	3.646635848	1.48688602	0.287553207
LAMC2	-3.524553776	7.231739323	21.70519038	0.008823274
CXCL5	-3.525583944	0.053690634	13.04668385	0.020678785
SAA2	-3.551559637	0.59376297	7.901359051	0.0463857
MATN3	-3.566222442	3.488102155	29.4706145	0.00493509
JCHAIN	-3.582371596	7.535097581	1.488417435	0.287338851
SCG5	-3.588257205	1.096332479	32.35387967	0.003837033
RARRES1	-3.593464071	4.052317528	31.69175871	0.004410118
IGHD	-3.603739824	2.698275049	2.714707715	0.172326734
NRIP3	-3.606697722	2.701690437	29.17158586	0.004857291
MUC4	-3.607183369	4.93097411	3.935208861	0.115871304
LOC100129940	-3.618144056	-0.351811824	30.11145562	0.004404954
C1QTNF6	-3.620441502	4.581191351	132.3850901	0.000222385
GPR158	-3.635119052	-0.652774099	13.57692267	0.018800774
KRT17	-3.640114495	12.50476344	11.89971075	0.024655902
ADAMTS12	-3.644603469	5.263037138	22.46006598	0.008298049
CCDC78	-3.665194847	-0.156035621	24.53362274	0.006492167
LILRB4	-3.678817174	5.478656631	13.82895549	0.019262954
SIGLEC15	-3.686549191	0.313876147	13.41590006	0.019762338
POU2AF1	-3.704940739	3.604570663	11.03558023	0.02782693
IL21R	-3.715752358	3.027115115	20.3131749	0.009930256
IL4I1	-3.72630466	4.375666294	9.425191425	0.035607593
C2CD4A	-3.743129261	0.327322645	36.0631898	0.003109013
HKDC1	-3.75502059	1.478669854	7.912183312	0.046292786
SH2D5	-3.778142757	0.840926791	37.10305891	0.002941325
CSMD2	-3.806381016	1.520012762	11.51537765	0.02599611
IL2RA	-3.822909893	3.752720557	9.380314626	0.035869052
BLK	-3.828322273	1.191185408	13.28520577	0.020448644
GUCA1A	-3.866647444	-0.974683985	24.50077182	0.00650846
KIF26B	-3.882795884	4.727498533	26.60990012	0.006096955
COL1A1	-3.883977379	13.0535361	22.33362019	0.008093569
FAM189A1	-3.928665124	-0.026723443	24.66219067	0.006428972
LINC01010	-3.93726743	-0.075269677	13.24801076	0.020183316
CHI3L1	-3.942146647	7.187106374	6.932679877	0.055979539
IGLV3-9	-3.945689225	0.962682892	0.867636616	0.40265112
LBP	-3.969515005	1.613790207	2.99514878	0.156102963
DPEP1	-3.981470407	0.308565551	9.526035305	0.035030327
ASPHD1	-3.995623506	1.831162965	20.5922481	0.009444391
IGKV2D-28	-4.002433372	2.227194486	2.936072323	0.159319467
HOXB7	-4.023073464	2.18238804	11.19486004	0.027198431
CCR8	-4.044673289	1.053025355	6.483963285	0.061459818
PTPRN	-4.074937922	0.510337211	15.87251603	0.014842531
CTHRC1	-4.079483949	6.424971308	167.6951563	0.000135698
LAMP5	-4.087640358	3.891684091	50.91581797	0.001710973
DPF1	-4.137053035	0.995519121	47.87361911	0.00177897
IGKV4-1	-4.143302636	7.706661034	2.714777119	0.172322403
ARTN	-4.145513844	3.211283881	66.69929094	0.000912764
ESM1	-4.154435964	2.109690062	12.17261819	0.023765723
IBSP	-4.154995081	1.426721333	7.743815422	0.047770174
SAA1	-4.16745817	3.589657705	35.68127257	0.003528978
SLC5A12	-4.168170778	-0.37480317	2.548970808	0.18317153
FOXP3	-4.185094988	3.853831995	12.628347	0.022382322
IGLV3-10	-4.190026523	1.912082024	1.824666104	0.24584162
INHBA	-4.191176094	6.419141339	157.7887175	0.000154147
CAMK2N2	-4.230713136	0.815706339	30.3520059	0.004338326
EVA1A	-4.264406168	2.098103469	30.30730877	0.004569479
MSLN	-4.273492553	5.016481355	2.090605965	0.219385466
ENSG00000206129.3	-4.295738463	-0.786945059	12.83845406	0.021047804
IL11	-4.31015686	1.201239717	70.73664407	0.000809928
HTRA4	-4.32642917	0.372586835	10.7530964	0.028996003
SCG2	-4.329577861	2.820454094	12.85100606	0.021749603
KLHDC7B	-4.334060739	3.773603404	4.447599769	0.10024151
SLAMF9	-4.347844379	1.91864991	6.389763489	0.062712061
DUSP9	-4.36841804	1.595040034	12.70395294	0.022164441
GAL	-4.369543083	-0.981557135	26.99916792	0.0054217
HOXC6	-4.37067929	-0.20559155	13.98611741	0.018507655
HOST2	-4.37358605	2.338019148	68.84254453	0.000855933
IGKV1-5	-4.380571944	5.267541521	2.410873763	0.193038115
PRAME	-4.388349514	1.892378981	6.238204776	0.064808525
SALL4	-4.414779775	-0.296913957	23.71678145	0.006915828
PLEKHG4B	-4.420891136	1.759097216	83.52522277	0.000576615
CYP27B1	-4.45042783	2.114614989	5.291847608	0.080638701
CCL18	-4.452093129	6.943941519	9.228422154	0.03677556
OLR1	-4.468250421	2.407646134	7.557373031	0.049489842
HNRNPA1P21	-4.501836578	1.710713007	8.070709864	0.044963251
POSTN	-4.521551253	9.444290692	54.73925979	0.001534192
CTLA4	-4.546656557	2.624431557	4.590678455	0.096444779
GSTA1	-4.608204789	4.413401413	222.9957903	7.46E-05
NTS	-4.658840064	7.063951642	3.430925621	0.135171083
IGHV1OR15-3	-4.678244862	-0.508752938	16.66356403	0.013281972
IGHV3-48	-4.694248738	2.809244858	5.644520187	0.074122073
IGLV1-44	-4.707648581	4.71268732	4.819396151	0.09081116
KRT17P2	-4.718511093	1.339369985	29.29029102	0.004755864
SEZ6L2	-4.745511969	3.448853371	103.9482905	0.000367406
IGLV1-50	-4.7591874	3.659607831	5.73708322	0.072542685
AFAP1-AS1	-4.838731808	1.525474968	10.18438104	0.031582761
IGHV3-74	-4.847348931	2.957008617	13.67497552	0.019625517
HOXA10	-4.856589191	0.611902482	67.45839622	0.000892019
IGLV3-19	-4.873832541	4.621764877	2.020984744	0.225860573
ENSG00000261327.3	-4.876218168	1.330660053	79.94042322	0.000630871
APOC1	-4.880543856	6.702538296	31.98608138	0.004334522
AMZ1	-4.880812277	0.17240367	43.37808393	0.002163536
IGHV3-23	-4.900549548	4.135547831	3.657073549	0.125954273
EN1	-4.918568291	2.046029471	43.14041808	0.002197489
SDS	-4.945083989	4.153666226	17.79603132	0.012530791
MMP3	-4.95817173	4.483446052	15.58964895	0.015739693
IGHV4-30-2	-4.963185257	1.806894793	62.22674203	0.001050682
IGKV1-6	-4.986762419	0.972910412	4.568779357	0.097011676
IGHV3-33	-4.996793119	0.074900942	14.12273397	0.018587205
MMP9	-5.002908769	7.718122855	23.09044344	0.007894227
DERL3	-5.018566566	4.611690827	25.21873112	0.006726676
IGF2BP3	-5.044869002	4.383876534	322.9871413	3.41E-05
HP	-5.170215181	1.55982057	5.468978421	0.077262612
IGLV2-23	-5.173506139	6.786716144	4.762937258	0.092154771
CD79A	-5.197648941	4.460878958	12.60317559	0.022455568
IGKV3-11	-5.211508741	4.541327899	2.780702845	0.168282558
PNCK	-5.216973547	2.328256981	2.571883164	0.18161033
HOXA1	-5.236683718	1.030065189	21.79092803	0.008683368
FAM30A	-5.288343666	1.109558059	7.936070699	0.046088719
HOXA10-AS	-5.332978794	-0.507087154	46.48531001	0.001886237
IGHV3-66	-5.345014838	1.729884188	3.735546427	0.144600842
CCL11	-5.362962321	3.162448857	26.11306942	0.006311405
PLA2G7	-5.381665504	3.74810694	14.71363952	0.017360691
ENSG00000272763.1	-5.386439577	0.540905015	9.254786143	0.036615785
IGHV1-2	-5.425104596	3.37564015	6.695404447	0.058781854
LAMA1	-5.461161186	3.244303584	39.48862529	0.002911268
IGHV3-73	-5.51636895	1.501636987	3.293130614	0.141300913
ADAMTS14	-5.534521095	3.664108308	141.7321351	0.000192897
IGLV2-8	-5.565248753	3.608101726	7.939321025	0.046061056
IGHV3-11	-5.56587473	2.680837315	5.330325579	0.079886713
HMGA2	-5.571088969	2.869962271	84.45136179	0.000563713
HOXA7	-5.605511628	1.326029414	8.155703478	0.044273776
IGKV1D-33	-5.628609559	2.21648799	17.16484878	0.013341457
MMP12	-5.680535457	4.788307653	15.37314123	0.016118719
FCRL5	-5.684058417	1.682976259	33.56500074	0.003811718
IGHV1-69	-5.685512934	3.799241724	16.37012029	0.014477857
CHIT1	-5.696112044	4.18677304	6.710688055	0.058595089
IGHV3-7	-5.727646984	4.366973413	10.13381911	0.031829215
IGLL5	-5.753514555	7.998185096	10.91981226	0.028297401
IGLC3	-5.762161419	8.42623617	7.56466668	0.049420842
LINC01857	-5.766830948	-0.819356377	30.38538511	0.004329197
MZB1	-5.767684341	4.652720896	10.21157737	0.031451373
IGHV4-34	-5.770508152	2.246772433	13.85459439	0.019203552
CNTNAP2	-5.828207259	3.481126643	10.62224193	0.029562475
ENSG00000259807.1	-5.89005446	0.42989858	40.05962137	0.002531089
LHX1	-5.945864449	-0.17210282	6.847518663	0.056961871
IGLV8-61	-5.94879908	3.060188653	8.386368907	0.04248019
GRP	-5.960860992	1.139078278	35.49503035	0.003395965
IGLV3-25	-5.969034651	4.767998125	3.875003742	0.117947266
IGKV3D-15	-6.019251675	2.759625099	7.498780539	0.050049404
IGHV4-59	-6.020747528	5.046722511	15.50391983	0.015888173
IGLV1-47	-6.02507315	4.957850879	14.06425442	0.018727857
HOXD13	-6.02745815	0.028745287	32.43971634	0.003817474
IGLV3-1	-6.055442408	4.482030955	5.350068614	0.079504954
IGHV3-15	-6.062500575	3.127358354	16.09274055	0.014908515
NEURL3	-6.071730703	-0.529287508	30.87305422	0.004198986
IGHV4-39	-6.083471645	4.904306115	17.74259246	0.012596551
IGLV7-46	-6.086521797	3.417725158	1.999731531	0.22789738
IGLV7-43	-6.126321189	2.366414834	10.8028272	0.028784949
IGKV1-9	-6.127879514	3.972150397	9.523807408	0.035042929
IGKV1-33	-6.15628701	2.609590355	3.363276225	0.138128632
IGKV1-39	-6.180270386	3.841865945	15.46009428	0.015964883
DCSTAMP	-6.185348072	0.518145099	31.44190158	0.004208684
IGLV2-11	-6.273479688	4.538378153	5.037933722	0.08587909
IGKV3D-20	-6.284970631	2.476340214	7.87953141	0.046573915
HOXC8	-6.316377166	-0.28124999	45.30782043	0.001984825
IGKV2-28	-6.332678211	2.802952104	12.4530019	0.022900057
IGHV3-49	-6.365269791	4.145344462	6.266454867	0.064409864
IGHV3-30	-6.374503159	2.731757854	38.73609864	0.003019912
ADAMDEC1	-6.400778731	4.046230946	55.65704518	0.001501548
CACNA1B	-6.417046826	3.473524904	37.89731767	0.003148248
IGHM	-6.436063628	6.638708715	25.36869422	0.006654265
IGLV1-40	-6.455109274	3.472390091	18.18174022	0.012070921
ADAM12	-6.518219258	6.012503128	49.4745988	0.001887707
SALL3	-6.633778927	1.921147086	71.92569923	0.000782879
IGHGP	-6.662356865	7.649418965	8.297197099	0.043160479
CASC9	-6.750688369	1.454441355	60.55327331	0.001110228
PLPP4	-6.761779039	2.159985158	51.87483854	0.001595455
COL11A1	-6.781654666	7.269733572	24.03235742	0.007343123
CA9	-6.825422597	2.163423913	35.38279166	0.003585428
IGKV3-15	-6.882473158	4.33000997	13.78900384	0.019356062
ENSG00000258711.2	-6.906651851	0.035298488	62.81634411	0.001030816
IGHG2	-6.909454349	10.45183556	7.629108917	0.048817397
IGHG4	-6.932863481	10.04583689	13.76809968	0.019405046
IGKV1D-39	-6.936267369	3.037323499	11.77768391	0.025070059
HOXC9	-7.022241244	0.330356944	48.52561505	0.001731661
IGLC2	-7.103520595	8.117843593	9.872107039	0.033151851
CALB1	-7.122291296	5.016710535	164.270693	0.000160742
CXCL13	-7.150949674	4.008383636	61.97919442	0.001216538
MMP11	-7.234722798	8.456247135	22.49844377	0.008272597
IGHV1-46	-7.237722077	5.584082891	4.479142823	0.099385323
MMP1	-7.264957431	7.211347655	137.25053	0.000249151
COL10A1	-7.265321267	5.826199771	34.54719498	0.003750778
IGKV1D-17	-7.281305657	0.918931182	11.93746185	0.024529836
ENSG00000231486.3	-7.371133529	10.86053898	10.03957059	0.032296319
IGHV3-21	-7.5504324	5.546578692	35.41892322	0.003578523
IGLV2-14	-7.560031428	3.482387077	76.541767	0.000802354
IGHG3	-7.594741992	8.258221409	15.86276962	0.015280159
IGKV2-24	-7.648624636	1.251991856	27.63405303	0.005687694
IGLV4-69	-7.65733475	2.692103959	28.10495809	0.00551308
FEZF1	-7.677570059	-0.750717475	31.36214314	0.022509436
IGHV2-5	-7.793832411	3.373508844	9.696587722	0.034085286
ATP6V0D2	-7.81548656	1.478792617	31.09037319	0.004570791
LINC00668	-7.829500878	1.760744031	18.15968991	0.021592198
IGHV5-51	-7.920633203	4.976351134	6.729005207	0.058372421
ENSG00000184324.11	-7.941025967	1.238219774	43.14172031	0.005905341
IGLV6-57	-8.006675105	3.260682041	18.61010974	0.011588973
CST2	-8.094997155	-0.432621358	42.39250832	0.016217178
IGLV3-21	-8.097372868	6.17065157	5.673994371	0.073613603
IGHV1-18	-8.158026246	7.020987036	6.399171191	0.062585291
IGHG1	-8.190103876	11.92570177	14.19738961	0.018434827
IGKV3-20	-8.426808177	8.251363962	10.56642361	0.029809138
IGHV3-64	-8.537855842	-0.106350577	46.36389315	0.014700071
LINC01614	-8.567427479	3.588966977	145.5273041	0.000187834
PPEF1	-8.642172203	0.054951263	58.01313542	0.011480797
IGHV6-1	-8.817394602	2.351522202	32.09266138	0.00430762
HOXA9	-8.896175588	0.33490901	55.77207454	0.01199207
DMRTA2	-8.917797402	0.554113221	54.08172189	0.012406834
IGKV2-29	-9.038295546	2.893174355	28.23733628	0.005465425
CCL7	-9.06170364	0.546004443	57.15288291	0.011672131
IGLV1-51	-9.17727386	5.731306482	230.3835558	8.54E-05
IGF2BP1	-9.346997404	0.891147711	78.87555952	0.008160941
SLCO1B3	-9.872327299	1.104542882	98.24212984	0.006385201
CST1	-10.03700239	5.959561011	324.7308581	3.94E-05
MMP7	-10.3191181	5.416381088	115.9474718	0.000350041
IGKV1-27	-10.43381551	1.663881946	102.1698375	0.006110866
PLA2G2D	-10.43931025	1.711338996	100.7791923	0.006205426
MMP13	-11.03941901	5.802638432	278.9654538	5.73E-05
MAGEA6	-11.11211325	2.842230634	114.3134899	0.005387612
IGHV1-3	-12.01046895	3.222888627	210.6430002	0.002705677
