# Supplementary material for: Evolutionary Relationships Between Dysregulated Genes in Oral Squamous Cell Carcinoma and Oral Microbiota
Source: Front Cell Infect Microbiol. 2022 Jul 13;12:931011. doi: 10.3389/fcimb.2022.931011 (PMC9328420; doi:10.3389/fcimb.2022.931011)
Supplement: Supplementary Table 8 — The homolog searched results of MMP1 genes. [file DataSheet_8.csv]

symbol	logFC	t	P.Value	adj.P.Val	B
CRISP3	6.319040124	4.651765349	0.000171415	0.002654581	0.847090193
CRNN	4.915987277	3.852559305	0.001063406	0.008146309	-0.915196343
MAL	4.902127058	4.101037293	0.000601955	0.005640639	-0.367450777
ALOX12	4.682061579	4.92642574	9.22E-05	0.001843326	1.448223808
FAM3B	4.637218987	5.60592054	2.05E-05	0.000816258	2.908069329
RHCG	4.618253327	3.692683743	0.001532928	0.010193083	-1.266021349
CYP3A4	4.081115667	4.743828349	0.000139163	0.002349352	1.0491066
CYP3A5	4.051453143	4.668700419	0.000164959	0.002584522	0.884285906
KRT76	3.82806497	3.265358215	0.004047168	0.019066713	-2.191238428
KRT78	3.808875773	4.400501891	0.000303562	0.003762852	0.293777258
ENDOU	3.788770015	4.974921687	8.27E-05	0.001735863	1.553824188
GYS2	3.708503106	5.016791642	7.53E-05	0.001640563	1.644847215
KRT13	3.576551676	2.675706967	0.014901991	0.046180039	-3.41219453
PAX9	3.549960757	5.190112004	5.11E-05	0.001320757	2.020045131
CYP4B1	3.190964869	5.705495712	1.65E-05	0.000716416	3.117868419
ADH7	3.124085475	3.520689117	0.002269295	0.013045513	-1.641075525
FAM3D	3.079877779	5.653816338	1.85E-05	0.000759522	3.009129986
GBP6	3.077207597	3.376799485	0.003146231	0.016304932	-1.95226433
CLCA4	3.045086977	2.787460959	0.011695981	0.039029992	-3.18776924
PCDH20	3.01847562	7.940785568	1.80E-07	9.42E-05	7.467904118
CTTNBP2	2.981108921	6.156531089	6.29E-06	0.000408044	4.052639022
A2ML1	2.971626142	3.376726354	0.003146752	0.016304932	-1.952421779
SAMD5	2.964383777	4.939048948	8.96E-05	0.001826586	1.475728363
SLURP1	2.952411139	3.058936213	0.006428134	0.026284389	-2.628039578
KRT4	2.863713438	2.974900274	0.007747178	0.029548141	-2.803291626
SMIM5	2.848269999	4.633796476	0.000178544	0.002715678	0.807607914
SIM2	2.762235813	4.734750179	0.000142049	0.002391665	1.029207399
FLG-AS1	2.746319244	5.806822818	1.33E-05	0.000628482	3.330128478
CYSRT1	2.716525129	3.613458899	0.001836877	0.011373467	-1.439139448
CYP2C9	2.707417778	4.127618529	0.000566414	0.005462034	-0.308759392
CLIC3	2.698947978	3.044373298	0.006639966	0.026802478	-2.658525739
DCT	2.690312556	3.0744066	0.006210286	0.025692198	-2.595602399
HCG22	2.689324559	4.746223124	0.000138411	0.002349263	1.05435509
SH3BGRL2	2.684672713	10.9517998	1.12E-09	7.04E-06	12.19450777
NMU	2.680167589	2.994101071	0.007424475	0.028770411	-2.763394993
ID4	2.659259613	6.873040236	1.43E-06	0.000191885	5.480357466
MYZAP	2.5678185	7.046625906	1.01E-06	0.00017583	5.815048202
SCARA5	2.507166174	6.922462349	1.30E-06	0.00018756	5.576101745
PYGM	2.488171964	4.157225511	0.000529299	0.005298882	-0.243377855
PPP1R3C	2.461291372	3.728415473	0.001412713	0.009650231	-1.187768499
PITX1	2.459596813	4.079518168	0.000632359	0.005821585	-0.414957326
KRT2	2.415977208	3.594108657	0.001919764	0.011568184	-1.48133392
PLP1	2.389222937	4.906924546	9.63E-05	0.001888772	1.405709374
ATP6V0A4	2.383583371	3.923629989	0.000903695	0.007371199	-0.758758452
GRHL1	2.368210977	3.210003169	0.004584178	0.020812234	-2.30917332
SLC27A6	2.304931563	6.956249237	1.21E-06	0.00018756	5.641348848
PPL	2.294747384	2.927541876	0.008602096	0.031732513	-2.901309294
MYOC	2.283946133	3.305891536	0.003693489	0.01798755	-2.104547586
ENO3	2.282879802	3.173035539	0.004980931	0.022052763	-2.387622556
HLF	2.269017609	7.035894898	1.03E-06	0.00017583	5.794487103
EXPH5	2.259819876	3.473994431	0.002523564	0.014000777	-1.742352905
CHL1	2.198148755	4.892466848	9.95E-05	0.001928346	1.374172114
GREM2	2.187153423	4.972080582	8.32E-05	0.001736203	1.547642695
CWH43	2.185703379	2.825216584	0.010770462	0.036939869	-3.111096959
ANKRD20A11P	2.14810069	4.668603169	0.000164996	0.002584522	0.88407235
FUT6	2.144292603	4.87217992	0.000104174	0.001964032	1.329893778
PADI1	2.143659015	3.678093957	0.001584885	0.01036347	-1.297943554
LDB3	2.132486162	3.217703253	0.004505507	0.020558826	-2.29280094
FMO9P	2.117050206	2.739750899	0.012974661	0.041769654	-3.284054265
NTRK3	2.113008297	5.532463541	2.40E-05	0.00088087	2.752556117
EPS8L1	2.09557431	3.788398973	0.001231609	0.008934841	-1.056191872
SCN7A	2.067735455	3.797298619	0.001206783	0.008815676	-1.036649331
ANKRD20A5P	2.053305034	4.355905361	0.00033608	0.003989848	0.19536165
BNIPL	2.024848856	4.373952536	0.000322518	0.003901982	0.2351932
FAM107A	2.015237277	4.061566299	0.000658897	0.005963283	-0.454582253
MXD1	2.008888631	3.289814879	0.00382999	0.018410265	-2.138964183
FN1	-2.012417037	-4.909636882	9.58E-05	0.001888772	1.411624214
APOE	-2.012685216	-3.828731106	0.001123021	0.008425297	-0.967588205
PDPN	-2.0490789	-5.718211096	1.60E-05	0.000706702	3.144573554
CHST2	-2.060494723	-7.099953235	9.09E-07	0.00017583	5.916972074
MICAL2	-2.121821947	-7.387499382	5.17E-07	0.000150916	6.459250325
FNDC1	-2.192454173	-5.677596746	1.75E-05	0.000740662	3.059206014
IFI30	-2.245019444	-5.203562292	4.96E-05	0.001309172	2.049048017
COL5A2	-2.261078703	-4.805616075	0.000121036	0.002178038	1.184410227
PXDN	-2.266471503	-5.387767875	3.30E-05	0.00106656	2.444457308
MFAP2	-2.267361739	-8.125920465	1.27E-07	8.20E-05	7.795222512
LOXL2	-2.268905219	-6.169806738	6.11E-06	0.000400904	4.079747999
COL11A1	-2.292735032	-4.307027062	0.000375769	0.00422539	0.087455048
COL4A6	-2.303213805	-5.063176024	6.79E-05	0.001542947	1.745515911
SERPINH1	-2.320418841	-7.315217878	5.95E-07	0.000150916	6.324097968
APOC1	-2.350277569	-6.993672507	1.12E-06	0.000186268	5.713421268
PLA2G7	-2.35909637	-6.244828281	5.22E-06	0.000374983	4.232490914
HOXA1	-2.372862804	-6.564617607	2.68E-06	0.000277132	4.874783351
COL10A1	-2.414378726	-5.866279882	1.17E-05	0.000601929	3.454085252
FAP	-2.424702551	-4.341150329	0.000347595	0.004060859	0.162791597
IDO1	-2.44996254	-5.383881244	3.33E-05	0.001070242	2.436150262
PMEPA1	-2.469008498	-8.061974171	1.43E-07	8.20E-05	7.682739789
COL4A1	-2.479424989	-5.648715452	1.87E-05	0.000763001	2.998379936
MMP11	-2.52063341	-5.302605737	3.99E-05	0.001164707	2.262076246
CCNA1	-2.537823449	-4.650267618	0.000171998	0.002654581	0.843799911
GBP5	-2.597478173	-6.419616205	3.62E-06	0.000312859	4.585336525
COL4A2	-2.604817909	-6.170313511	6.11E-06	0.000400904	4.08078236
COL5A1	-2.610575249	-5.850467883	1.21E-05	0.000611628	3.421163698
POSTN	-2.645501396	-4.673785203	0.00016307	0.002573558	0.895451062
ADAMTS12	-2.656602923	-7.053818795	9.97E-07	0.00017583	5.828820534
AIM2	-2.675566922	-6.524313359	2.92E-06	0.00029157	4.794630324
CCL11	-2.68130889	-4.014173843	0.000734441	0.00637177	-0.559156475
PLAU	-2.697022354	-6.940118286	1.25E-06	0.00018756	5.610218813
IGHM	-2.707816951	-3.370953156	0.003188163	0.016361748	-1.96484877
SFRP4	-2.857380499	-3.983954487	0.000787077	0.006658205	-0.625805503
MMP9	-2.863081881	-7.557323873	3.72E-07	0.000130118	6.773712779
CXCL10	-2.873768136	-6.913630505	1.32E-06	0.00018756	5.559018456
RBP1	-2.877421413	-6.675873909	2.14E-06	0.000240301	5.094825168
CXCL9	-2.956394767	-5.895413558	1.10E-05	0.000578549	3.514660168
PTHLH	-2.96841431	-4.764266034	0.000132881	0.002317867	1.093887577
IGKV4-1	-2.981578217	-2.818271439	0.010935269	0.037186153	-3.125231625
IGLV3-10	-3.002944214	-3.13178213	0.005463242	0.023482616	-2.474855445
ADAMTS2	-3.079622244	-5.80622523	1.33E-05	0.000628482	3.328880367
SCG5	-3.081203108	-7.066626543	9.72E-07	0.00017583	5.853324698
CHI3L1	-3.176010077	-3.541395014	0.002164803	0.012559921	-1.596084348
PI15	-3.231282059	-8.678257957	4.68E-08	5.89E-05	8.741818339
HMGA2	-3.295130515	-5.507550037	2.54E-05	0.000893163	2.69967291
ADAMDEC1	-3.336868498	-5.689268669	1.71E-05	0.000733869	3.083759644
CXCL11	-3.451291375	-6.801964243	1.65E-06	0.000212489	5.3420336
CCL18	-3.465509635	-3.853775446	0.001060449	0.008133555	-0.912521536
LAMC2	-3.583794789	-7.127162726	8.62E-07	0.00017583	5.968814309
CTHRC1	-3.873035702	-5.032525664	7.27E-05	0.001606827	1.679015177
ISG15	-3.888000356	-6.607035912	2.46E-06	0.00025823	4.958888646
MMP3	-3.9707311	-3.930419893	0.000889751	0.007285772	-0.743800757
MMP12	-4.078542288	-5.212523289	4.87E-05	0.001298457	2.068361102
INHBA	-4.353984752	-10.44368855	2.45E-09	7.71E-06	11.48122402
ADAM12	-4.369433953	-7.75955704	2.53E-07	9.95E-05	7.142557087
CXCL5	-4.395575629	-7.35997294	5.45E-07	0.000150916	6.407873367
MMP7	-4.437284745	-6.698427258	2.04E-06	0.000233661	5.139212613
CXCL13	-4.501923154	-4.110835787	0.0005886	0.005579825	-0.345816797
MMP13	-4.885240292	-7.773302118	2.46E-07	9.95E-05	7.167404307
MMP1	-6.072864387	-10.03081283	4.73E-09	9.92E-06	10.87784362
